# Supplementary material for: Monocyte-secreted Wnt reduces the efficiency of central nervous system remyelination
Source: PLoS Biol. 2025 Apr 15;23(4):e3003073. doi: 10.1371/journal.pbio.3003073 (PMC12052099; doi:10.1371/journal.pbio.3003073)
Supplement: S1 Sheet — Log2 fold change and P values of gene expression comparisons between CD11b+ Ly6G− CD3− CD45lo cells (microglia) and CD11b+ Ly6G− CD3− CD45hi cells (monocytes) from lysophosphatidyl choline-induced lesions of corpus callosum at 10 days post-lesioning. (XLSX) [file pbio.3003073.s005.xlsx]

## Sheet: RNAseq
FeatureID	Gene	Description	log2FC (microglia vs monocyte)	P.Value	Enriched in
ENSMUSG00000087223	NA	antisense: 4930442L01Rik	-14.01	6.31e-10	Monocyte
ENSMUSG00000006784	Ttc25	tetratricopeptide repeat domain 25	-13.24	5.9e-09	Monocyte
ENSMUSG00000074355	NA	TEC: Gm10676	-13.12	7.003e-09	Monocyte
ENSMUSG00000046006	Gapt	Grb2-binding adaptor, transmembrane	-12.31	5.44e-08	Monocyte
ENSMUSG00000008575	Nfib	nuclear factor I/B	-11.85	8.792e-08	Monocyte
ENSMUSG00000105093	NA	processed_pseudogene: Gm17815	-11.65	3.082e-07	Monocyte
ENSMUSG00000038298	Pdzk1	PDZ domain containing 1	-11.48	2.056e-07	Monocyte
ENSMUSG00000102275	NA	TEC: Gm37144	-11.34	5.368e-07	Monocyte
ENSMUSG00000082841	NA	processed_pseudogene: Gm12994	-11.25	8.196e-08	Monocyte
ENSMUSG00000099843	NA	lincRNA: Gm7160	-11.11	7.591e-07	Monocyte
ENSMUSG00000073236	NA	processed_transcript: 2500004C02Rik	-10.67	2.778e-06	Monocyte
ENSMUSG00000021614	Vcan	versican	-10.66	2.791e-06	Monocyte
ENSMUSG00000050010	Shisa3	shisa family member 3	-10.4	2.149e-06	Monocyte
ENSMUSG00000081302	NA	processed_pseudogene: Gm12020	-10.27	5.863e-06	Monocyte
ENSMUSG00000080888	NA	unprocessed_pseudogene: Gm14387	-10.26	3.46e-06	Monocyte
ENSMUSG00000067229	Cyp2c66	cytochrome P450, family 2, subfamily c, polypeptide 66	-10.07	3.085e-06	Monocyte
ENSMUSG00000091498	NA	processed_pseudogene: Mpc1-ps	-9.99	8.875e-06	Monocyte
ENSMUSG00000081428	NA	processed_pseudogene: Tpt1-ps2	-9.967	1.691e-06	Monocyte
ENSMUSG00000110799	NA	lincRNA: RP24-477I13.1	-9.646	5.179e-06	Monocyte
ENSMUSG00000083192	NA	processed_pseudogene: Rpl31-ps12	-9.611	2.089e-05	Monocyte
ENSMUSG00000031972	Acta1	actin, alpha 1, skeletal muscle	-9.605	1.867e-05	Monocyte
ENSMUSG00000090952	NA	processed_transcript: Gm17251	-9.46	2.094e-05	Monocyte
ENSMUSG00000040236	Trappc5	trafficking protein particle complex 5	-9.266	2.606e-05	Monocyte
ENSMUSG00000069833	Ahnak	AHNAK nucleoprotein (desmoyokin)	-9.259	4.8e-05	Monocyte
ENSMUSG00000083546	NA	processed_pseudogene: Tpt1-ps1	-9.113	7.029e-06	Monocyte
ENSMUSG00000039461	Tcta	T cell leukemia translocation altered gene	-8.912	7.153e-05	Monocyte
ENSMUSG00000107919	NA	processed_pseudogene: Gm7946	-8.866	2.538e-05	Monocyte
ENSMUSG00000031934	Panx1	pannexin 1	-8.856	5.642e-05	Monocyte
ENSMUSG00000062380	Tubb3	tubulin, beta 3 class III	-8.693	6.345e-05	Monocyte
ENSMUSG00000108388	NA	TEC: Gm44673	-8.645	0.0001024	Monocyte
ENSMUSG00000027305	Ndufaf1	NADH dehydrogenase (ubiquinone) 1 alpha subcomplex, assembly factor 1	-8.606	0.0001308	Monocyte
ENSMUSG00000044646	Zbtb7c	zinc finger and BTB domain containing 7C	-8.6	4.202e-05	Monocyte
ENSMUSG00000101795	NA	processed_pseudogene: Gm5835	-8.583	0.0001091	Monocyte
ENSMUSG00000057173	Rfx8	regulatory factor X 8	-8.456	3.615e-05	Monocyte
ENSMUSG00000015222	Map2	microtubule-associated protein 2	-8.354	4.971e-05	Monocyte
ENSMUSG00000110057	NA	processed_pseudogene: Gm2225	-8.267	0.0001751	Monocyte
ENSMUSG00000048621	Gm6377	predicted gene 6377	-8.231	7.936e-05	Monocyte
ENSMUSG00000033721	Vav3	vav 3 oncogene	-8.206	0.0001591	Monocyte
ENSMUSG00000030214	Plbd1	phospholipase B domain containing 1	-8.197	0.000317	Monocyte
ENSMUSG00000086549	NA	processed_transcript: Gm13648	-8.019	0.0001372	Monocyte
ENSMUSG00000041189	Chrnb1	cholinergic receptor, nicotinic, beta polypeptide 1 (muscle)	-8.002	0.0004054	Monocyte
ENSMUSG00000058183	Mmel1	membrane metallo-endopeptidase-like 1	-7.987	0.000106	Monocyte
ENSMUSG00000098066	NA	antisense: Gm26944	-7.951	0.0002957	Monocyte
ENSMUSG00000028845	Tekt2	tektin 2	-7.949	0.0001508	Monocyte
ENSMUSG00000047592	Nxpe5	neurexophilin and PC-esterase domain family, member 5	-7.911	8.983e-05	Monocyte
ENSMUSG00000038193	Hand2	heart and neural crest derivatives expressed transcript 2	-7.845	0.0001302	Monocyte
ENSMUSG00000037466	4930427A07Rik	RIKEN cDNA 4930427A07 gene	-7.82	0.0005948	Monocyte
ENSMUSG00000086324	NA	antisense: Gm15564	-7.806	7.569e-05	Monocyte
ENSMUSG00000026028	Trak2	trafficking protein, kinesin binding 2	-7.741	0.0004883	Monocyte
ENSMUSG00000024990	Rbp4	retinol binding protein 4, plasma	-7.695	0.0003155	Monocyte
ENSMUSG00000068614	Actc1	actin, alpha, cardiac muscle 1	-7.668	0.0002716	Monocyte
ENSMUSG00000070692	NA	processed_pseudogene: Rps12-ps10	-7.662	0.0002924	Monocyte
ENSMUSG00000019779	Frk	fyn-related kinase	-7.646	0.0002098	Monocyte
ENSMUSG00000062591	Tubb4a	tubulin, beta 4A class IVA	-7.64	0.0007547	Monocyte
ENSMUSG00000087449	NA	sense_intronic: Gm12971	-7.608	0.0008225	Monocyte
ENSMUSG00000021745	Ptprg	protein tyrosine phosphatase, receptor type, G	-7.594	0.0004939	Monocyte
ENSMUSG00000058975	Kcnc1	potassium voltage gated channel, Shaw-related subfamily, member 1	-7.542	0.0003088	Monocyte
ENSMUSG00000071723	Gspt2	G1 to S phase transition 2	-7.515	0.0002425	Monocyte
ENSMUSG00000085568	NA	processed_transcript: Gm14858	-7.505	0.0009802	Monocyte
ENSMUSG00000030613	Ccdc90b	coiled-coil domain containing 90B	-7.501	0.0006161	Monocyte
ENSMUSG00000022376	Adcy8	adenylate cyclase 8	-7.501	0.0009876	Monocyte
ENSMUSG00000005087	Cd44	CD44 antigen	-7.49	0.0005013	Monocyte
ENSMUSG00000094122	NA	processed_pseudogene: Rpl31-ps9	-7.467	0.001024	Monocyte
ENSMUSG00000067996	Bpifb9b	BPI fold containing family B, member 9B	-7.439	0.0006583	Monocyte
ENSMUSG00000092626	NA	processed_transcript: 9130230N09Rik	-7.376	0.00119	Monocyte
ENSMUSG00000092470	NA	protein_coding: Gm20518	-7.358	0.0009554	Monocyte
ENSMUSG00000027357	Crls1	cardiolipin synthase 1	-7.344	0.001089	Monocyte
ENSMUSG00000026202	Tuba4a	tubulin, alpha 4A	-7.344	0.001243	Monocyte
ENSMUSG00000095600	NA	processed_pseudogene: Gm9457	-7.342	0.0005717	Monocyte
ENSMUSG00000037075	Rnf139	ring finger protein 139	-7.328	0.0002855	Monocyte
ENSMUSG00000037296	Lsm1	LSM1 homolog, mRNA degradation associated	-7.315	0.0007319	Monocyte
ENSMUSG00000097231	NA	antisense: Gm26852	-7.27	0.001409	Monocyte
ENSMUSG00000098569	NA	miRNA: Mir7020	-7.263	0.0003107	Monocyte
ENSMUSG00000107509	NA	antisense: Gm44941	-7.238	0.0006145	Monocyte
ENSMUSG00000071984	Fndc1	fibronectin type III domain containing 1	-7.224	0.000372	Monocyte
ENSMUSG00000053646	Plxnb1	plexin B1	-7.189	0.0005723	Monocyte
ENSMUSG00000097304	NA	processed_pseudogene: Rpl31-ps15	-7.175	0.000667	Monocyte
ENSMUSG00000060467	NA	processed_pseudogene: Gm10080	-7.166	0.0006299	Monocyte
ENSMUSG00000082418	NA	processed_pseudogene: Gm13126	-7.165	0.0003499	Monocyte
ENSMUSG00000063455	D630045J12Rik	RIKEN cDNA D630045J12 gene	-7.161	0.001406	Monocyte
ENSMUSG00000081643	NA	processed_pseudogene: Gm11605	-7.159	0.0014	Monocyte
ENSMUSG00000067338	Tuba3b	tubulin, alpha 3B	-7.152	0.0006306	Monocyte
ENSMUSG00000108226	NA	processed_pseudogene: Gm44063	-7.133	0.001216	Monocyte
ENSMUSG00000048583	Igf2	insulin-like growth factor 2	-7.117	0.0006181	Monocyte
ENSMUSG00000106312	NA	miRNA: Gm44378	-7.11	0.0009862	Monocyte
ENSMUSG00000022240	Ctnnd2	catenin (cadherin associated protein), delta 2	-7.11	0.001684	Monocyte
ENSMUSG00000025964	Adam23	a disintegrin and metallopeptidase domain 23	-7.108	0.0004326	Monocyte
ENSMUSG00000074628	Tldc2	TBC/LysM associated domain containing 2	-7.09	0.001104	Monocyte
ENSMUSG00000065771	NA	rRNA: n-R5s54	-7.065	0.0007624	Monocyte
ENSMUSG00000049281	Scn3b	sodium channel, voltage-gated, type III, beta	-7.03	0.001097	Monocyte
ENSMUSG00000044156	Hepacam2	HEPACAM family member 2	-7.004	0.0009265	Monocyte
ENSMUSG00000030084	Plxna1	plexin A1	-6.995	0.002004	Monocyte
ENSMUSG00000096810	NA	processed_pseudogene: Gm10481	-6.982	0.0008485	Monocyte
ENSMUSG00000027634	Ndrg3	N-myc downstream regulated gene 3	-6.968	0.0003087	Monocyte
ENSMUSG00000104944	NA	processed_pseudogene: Gm43405	-6.961	0.0005509	Monocyte
ENSMUSG00000025003	Cyp2c39	cytochrome P450, family 2, subfamily c, polypeptide 39	-6.943	0.0004964	Monocyte
ENSMUSG00000093283	NA	misc_RNA: Gm22567	-6.927	0.0006532	Monocyte
ENSMUSG00000065667	NA	snRNA: Gm22576	-6.923	0.0007766	Monocyte
ENSMUSG00000110693	NA	lincRNA: RP23-290L7.4	-6.921	0.001295	Monocyte
ENSMUSG00000054435	Gimap4	GTPase, IMAP family member 4	-6.907	0.00148	Monocyte
ENSMUSG00000020549	Elac2	elaC ribonuclease Z 2	-6.905	0.001873	Monocyte
ENSMUSG00000038930	Rccd1	RCC1 domain containing 1	-6.901	0.002374	Monocyte
ENSMUSG00000022656	Nectin3	nectin cell adhesion molecule 3	-6.898	0.0005563	Monocyte
ENSMUSG00000027082	Tfpi	tissue factor pathway inhibitor	-6.88	0.0003104	Monocyte
ENSMUSG00000084350	NA	unprocessed_pseudogene: Znf41-ps	-6.838	0.002358	Monocyte
ENSMUSG00000078128	NA	protein_coding: Gm2178	-6.832	0.002703	Monocyte
ENSMUSG00000060049	Olfr235	olfactory receptor 235	-6.808	0.001154	Monocyte
ENSMUSG00000044268	NA	processed_pseudogene: Gm4895	-6.806	0.001105	Monocyte
ENSMUSG00000074677	LOC100038947	signal-regulatory protein beta 1-like	-6.785	0.0006612	Monocyte
ENSMUSG00000030768	Disp1	dispatched homolog 1 (Drosophila)	-6.723	0.001059	Monocyte
ENSMUSG00000093149	NA	miRNA: Gm23374	-6.714	0.001091	Monocyte
ENSMUSG00000089663	NA	processed_transcript: Gm15651	-6.709	0.001267	Monocyte
ENSMUSG00000081877	NA	processed_pseudogene: Gm8858	-6.685	0.001007	Monocyte
ENSMUSG00000101240	NA	processed_pseudogene: Gm28266	-6.682	0.0007957	Monocyte
ENSMUSG00000081964	NA	processed_pseudogene: Gm11873	-6.682	0.0007957	Monocyte
ENSMUSG00000074743	Thbd	thrombomodulin	-6.611	0.00215	Monocyte
ENSMUSG00000029384	2010109A12Rik	RIKEN cDNA 2010109A12 gene	-6.606	0.00334	Monocyte
ENSMUSG00000050373	Snx21	sorting nexin family member 21	-6.597	0.003712	Monocyte
ENSMUSG00000015053	Gata2	GATA binding protein 2	-6.595	0.001286	Monocyte
ENSMUSG00000092805	NA	misc_RNA: Gm26461	-6.592	0.001929	Monocyte
ENSMUSG00000051747	Ttn	titin	-6.588	0.003821	Monocyte
ENSMUSG00000027435	Cd93	CD93 antigen	-6.584	0.0009988	Monocyte
ENSMUSG00000025492	Ifitm3	interferon induced transmembrane protein 3	-6.572	0.0001334	Monocyte
ENSMUSG00000103741	NA	processed_pseudogene: Gm38241	-6.572	0.0024	Monocyte
ENSMUSG00000088627	NA	snRNA: Gm23035	-6.57	0.002824	Monocyte
ENSMUSG00000067344	NA	processed_pseudogene: Rps25-ps1	-6.569	0.003562	Monocyte
ENSMUSG00000054827	Cyp2c50	cytochrome P450, family 2, subfamily c, polypeptide 50	-6.56	0.0009852	Monocyte
ENSMUSG00000032401	Lctl	lactase-like	-6.56	0.0009852	Monocyte
ENSMUSG00000082691	NA	processed_pseudogene: Dynlt1-ps1	-6.559	0.00222	Monocyte
ENSMUSG00000099773	NA	processed_pseudogene: Hmgb1-rs16	-6.553	0.002832	Monocyte
ENSMUSG00000036304	Zdhhc23	zinc finger, DHHC domain containing 23	-6.552	0.001044	Monocyte
ENSMUSG00000037465	Klf10	Kruppel-like factor 10	-6.539	0.003505	Monocyte
ENSMUSG00000036594	H2-Aa	histocompatibility 2, class II antigen A, alpha	-6.518	0.003051	Monocyte
ENSMUSG00000109843	NA	processed_pseudogene: Gm17841	-6.509	0.001109	Monocyte
ENSMUSG00000097979	NA	transcribed_processed_pseudogene: Gm4691	-6.509	0.002053	Monocyte
ENSMUSG00000059252	NA	processed_pseudogene: Tpt1-ps5	-6.5	0.001707	Monocyte
ENSMUSG00000081505	NA	processed_pseudogene: Gm8644	-6.491	0.001111	Monocyte
ENSMUSG00000029761	Cald1	caldesmon 1	-6.49	0.002801	Monocyte
ENSMUSG00000090753	NA	processed_pseudogene: Rpl31-ps4	-6.483	0.001394	Monocyte
ENSMUSG00000100985	NA	antisense: Gm10640	-6.467	0.00116	Monocyte
ENSMUSG00000081999	NA	processed_pseudogene: Gm13461	-6.467	0.00337	Monocyte
ENSMUSG00000068699	Flnc	filamin C, gamma	-6.457	0.001992	Monocyte
ENSMUSG00000055945	Prr18	proline rich 18	-6.452	0.004612	Monocyte
ENSMUSG00000001027	Scn4a	sodium channel, voltage-gated, type IV, alpha	-6.442	0.001882	Monocyte
ENSMUSG00000020720	Psmd12	proteasome (prosome, macropain) 26S subunit, non-ATPase, 12	-6.435	0.001454	Monocyte
ENSMUSG00000044609	NA	processed_pseudogene: Gm9294	-6.434	0.003496	Monocyte
ENSMUSG00000039168	Dap	death-associated protein	-6.429	0.001937	Monocyte
ENSMUSG00000098893	NA	processed_pseudogene: Gm17828	-6.421	0.004649	Monocyte
ENSMUSG00000105447	NA	antisense: Gm43653	-6.402	0.003559	Monocyte
ENSMUSG00000083089	NA	processed_pseudogene: Gm4760	-6.396	0.001553	Monocyte
ENSMUSG00000086567	NA	processed_pseudogene: Gm2830	-6.382	0.001451	Monocyte
ENSMUSG00000021966	Prss52	protease, serine 52	-6.38	0.001382	Monocyte
ENSMUSG00000097494	NA	lincRNA: 4933406C10Rik	-6.372	0.004454	Monocyte
ENSMUSG00000022623	Shank3	SH3/ankyrin domain gene 3	-6.368	0.002311	Monocyte
ENSMUSG00000036241	Ube2r2	ubiquitin-conjugating enzyme E2R 2	-6.367	0.0001459	Monocyte
ENSMUSG00000061273	Mmgt1	membrane magnesium transporter 1	-6.348	0.003812	Monocyte
ENSMUSG00000096546	Smlr1	small leucine-rich protein 1	-6.334	0.003047	Monocyte
ENSMUSG00000095788	Sirpb1a	signal-regulatory protein beta 1A	-6.329	0.001468	Monocyte
ENSMUSG00000005237	Dnah2	dynein, axonemal, heavy chain 2	-6.322	0.003882	Monocyte
ENSMUSG00000096948	NA	lincRNA: Gm4221	-6.287	0.002601	Monocyte
ENSMUSG00000104699	NA	processed_pseudogene: Rps4x-ps	-6.283	0.004554	Monocyte
ENSMUSG00000055305	Zfp93	zinc finger protein 93	-6.282	0.005669	Monocyte
ENSMUSG00000022475	Hdac7	histone deacetylase 7	-6.275	0.005175	Monocyte
ENSMUSG00000072596	Ear2	eosinophil-associated, ribonuclease A family, member 2	-6.266	0.002515	Monocyte
ENSMUSG00000070576	Mn1	meningioma 1	-6.251	0.004231	Monocyte
ENSMUSG00000029406	Pitpnm2	phosphatidylinositol transfer protein, membrane-associated 2	-6.249	0.005683	Monocyte
ENSMUSG00000003352	Cacnb3	calcium channel, voltage-dependent, beta 3 subunit	-6.245	0.00254	Monocyte
ENSMUSG00000111684	NA	processed_pseudogene: RP23-80D20.2	-6.241	0.002741	Monocyte
ENSMUSG00000108615	NA	processed_pseudogene: Gm4973	-6.241	0.003024	Monocyte
ENSMUSG00000024899	Papss2	3'-phosphoadenosine 5'-phosphosulfate synthase 2	-6.238	0.006157	Monocyte
ENSMUSG00000074682	Zcchc3	zinc finger, CCHC domain containing 3	-6.236	0.005752	Monocyte
ENSMUSG00000031530	Dusp4	dual specificity phosphatase 4	-6.229	0.00606	Monocyte
ENSMUSG00000026648	Dclre1c	DNA cross-link repair 1C	-6.217	5.795e-05	Monocyte
ENSMUSG00000098559	NA	protein_coding: Gm15013	-6.203	0.005291	Monocyte
ENSMUSG00000020131	Pcsk4	proprotein convertase subtilisin/kexin type 4	-6.2	0.002633	Monocyte
ENSMUSG00000094822	Olfr243	olfactory receptor 243	-6.194	0.002558	Monocyte
ENSMUSG00000085925	Rtl1	retrotransposon-like 1	-6.192	0.002047	Monocyte
ENSMUSG00000067288	Rps28	ribosomal protein S28	-6.186	0.002868	Monocyte
ENSMUSG00000074978	NA	processed_pseudogene: Actg-ps1	-6.185	0.003307	Monocyte
ENSMUSG00000028341	Nr4a3	nuclear receptor subfamily 4, group A, member 3	-6.178	0.003953	Monocyte
ENSMUSG00000031383	Dusp9	dual specificity phosphatase 9	-6.162	0.004418	Monocyte
ENSMUSG00000070490	NA	processed_pseudogene: Gm10293	-6.121	0.004371	Monocyte
ENSMUSG00000039084	Chad	chondroadherin	-6.121	0.006521	Monocyte
ENSMUSG00000046173	Pabpc6	poly(A) binding protein, cytoplasmic 6	-6.118	0.002088	Monocyte
ENSMUSG00000025002	Cyp2c55	cytochrome P450, family 2, subfamily c, polypeptide 55	-6.118	0.002088	Monocyte
ENSMUSG00000042766	Trim46	tripartite motif-containing 46	-6.111	0.002925	Monocyte
ENSMUSG00000077668	NA	snRNA: Gm26143	-6.111	0.006656	Monocyte
ENSMUSG00000059430	Actg2	actin, gamma 2, smooth muscle, enteric	-6.101	0.002817	Monocyte
ENSMUSG00000021685	Otp	orthopedia homeobox	-6.099	0.002802	Monocyte
ENSMUSG00000082100	NA	processed_pseudogene: Glns-ps1	-6.099	0.006176	Monocyte
ENSMUSG00000060586	H2-Eb1	histocompatibility 2, class II antigen E beta	-6.09	0.005322	Monocyte
ENSMUSG00000024952	Rps6ka4	ribosomal protein S6 kinase, polypeptide 4	-6.087	0.005842	Monocyte
ENSMUSG00000025395	Prim1	DNA primase, p49 subunit	-6.054	0.005165	Monocyte
ENSMUSG00000111521	NA	antisense: RP23-228B2.5	-6.039	0.006642	Monocyte
ENSMUSG00000092277	NA	protein_coding: Gm19684	-6.03	0.002513	Monocyte
ENSMUSG00000061062	NA	protein_coding: Gm10093	-6.018	0.00417	Monocyte
ENSMUSG00000056258	Kcnq3	potassium voltage-gated channel, subfamily Q, member 3	-6.003	0.004134	Monocyte
ENSMUSG00000040688	Tbl3	transducin (beta)-like 3	-6	0.007207	Monocyte
ENSMUSG00000057036	NA	processed_pseudogene: Gm7536	-5.998	0.007693	Monocyte
ENSMUSG00000002108	Nr1h3	nuclear receptor subfamily 1, group H, member 3	-5.997	0.00846	Monocyte
ENSMUSG00000089628	NA	processed_pseudogene: Gm9727	-5.995	0.008314	Monocyte
ENSMUSG00000026494	Kif26b	kinesin family member 26B	-5.986	0.003929	Monocyte
ENSMUSG00000111552	NA	processed_pseudogene: RP23-190N21.2	-5.984	0.002602	Monocyte
ENSMUSG00000025495	Ptdss2	phosphatidylserine synthase 2	-5.984	0.007312	Monocyte
ENSMUSG00000031376	Atp2b3	ATPase, Ca++ transporting, plasma membrane 3	-5.98	0.003848	Monocyte
ENSMUSG00000021750	Fam107a	family with sequence similarity 107, member A	-5.976	0.002704	Monocyte
ENSMUSG00000089958	NA	processed_pseudogene: Gm16165	-5.974	0.002863	Monocyte
ENSMUSG00000022382	Wnt7b	wingless-type MMTV integration site family, member 7B	-5.971	0.003734	Monocyte
ENSMUSG00000108774	NA	TEC: Gm45136	-5.95	0.00347	Monocyte
ENSMUSG00000002803	Btbd6	BTB (POZ) domain containing 6	-5.946	0.007808	Monocyte
ENSMUSG00000086922	NA	processed_pseudogene: Gm13835	-5.945	0.008679	Monocyte
ENSMUSG00000045333	Zfp423	zinc finger protein 423	-5.942	0.004428	Monocyte
ENSMUSG00000003154	Foxj2	forkhead box J2	-5.941	0.0009624	Monocyte
ENSMUSG00000074384	AI429214	expressed sequence AI429214	-5.937	0.009145	Monocyte
ENSMUSG00000063739	NA	processed_pseudogene: Gm4963	-5.936	0.003287	Monocyte
ENSMUSG00000108009	NA	processed_pseudogene: Gm44279	-5.932	0.002826	Monocyte
ENSMUSG00000104602	NA	processed_pseudogene: Gm42779	-5.925	0.002976	Monocyte
ENSMUSG00000032816	Igdcc4	immunoglobulin superfamily, DCC subclass, member 4	-5.919	0.003033	Monocyte
ENSMUSG00000020787	P2rx1	purinergic receptor P2X, ligand-gated ion channel, 1	-5.909	0.00945	Monocyte
ENSMUSG00000027009	Itga4	integrin alpha 4	-5.907	0.007888	Monocyte
ENSMUSG00000059406	Tmprss9	transmembrane protease, serine 9	-5.906	0.005196	Monocyte
ENSMUSG00000024193	Phf1	PHD finger protein 1	-5.892	0.007839	Monocyte
ENSMUSG00000046314	Stxbp6	syntaxin binding protein 6 (amisyn)	-5.877	0.003087	Monocyte
ENSMUSG00000036862	Dchs1	dachsous 1 (Drosophila)	-5.875	0.005968	Monocyte
ENSMUSG00000039201	Tbc1d25	TBC1 domain family, member 25	-5.872	0.009726	Monocyte
ENSMUSG00000002307	Daxx	Fas death domain-associated protein	-5.855	0.007128	Monocyte
ENSMUSG00000036928	Stag3	stromal antigen 3	-5.851	0.009279	Monocyte
ENSMUSG00000028359	Orm3	orosomucoid 3	-5.846	0.008292	Monocyte
ENSMUSG00000024112	Cacna1h	calcium channel, voltage-dependent, T type, alpha 1H subunit	-5.845	0.004313	Monocyte
ENSMUSG00000042380	Smim12	small integral membrane protein 12	-5.835	0.008338	Monocyte
ENSMUSG00000037251	Pomk	protein-O-mannose kinase	-5.83	0.008648	Monocyte
ENSMUSG00000106035	NA	TEC: Gm43545	-5.824	0.008216	Monocyte
ENSMUSG00000064043	NA	processed_transcript: Trerf1	-5.822	0.01021	Monocyte
ENSMUSG00000082928	NA	processed_pseudogene: Gm12785	-5.818	0.003394	Monocyte
ENSMUSG00000023885	Thbs2	thrombospondin 2	-5.808	0.009783	Monocyte
ENSMUSG00000022000	Zc3h13	zinc finger CCCH type containing 13	-5.798	0.0009413	Monocyte
ENSMUSG00000034730	Adgrb1	adhesion G protein-coupled receptor B1	-5.797	0.005045	Monocyte
ENSMUSG00000061436	Hipk2	homeodomain interacting protein kinase 2	-5.794	0.000126	Monocyte
ENSMUSG00000041329	Atp1b2	ATPase, Na+/K+ transporting, beta 2 polypeptide	-5.785	0.004849	Monocyte
ENSMUSG00000084466	NA	snRNA: Gm22960	-5.78	0.005465	Monocyte
ENSMUSG00000097242	NA	lincRNA: Gm16907	-5.78	0.009872	Monocyte
ENSMUSG00000016028	Celsr1	cadherin, EGF LAG seven-pass G-type receptor 1	-5.77	0.01068	Monocyte
ENSMUSG00000090066	LOC102634333	uncharacterized LOC102634333	-5.769	0.004599	Monocyte
ENSMUSG00000039187	Fanci	Fanconi anemia, complementation group I	-5.763	0.009519	Monocyte
ENSMUSG00000058441	Panx2	pannexin 2	-5.758	0.006166	Monocyte
ENSMUSG00000082044	NA	processed_pseudogene: Snrpert	-5.755	0.008381	Monocyte
ENSMUSG00000088302	NA	misc_RNA: Zakit	-5.753	0.003761	Monocyte
ENSMUSG00000100252	NA	lincRNA: Mir124-2hg	-5.753	0.003761	Monocyte
ENSMUSG00000080779	NA	processed_pseudogene: Gm8731	-5.753	0.003761	Monocyte
ENSMUSG00000037771	Slc32a1	solute carrier family 32 (GABA vesicular transporter), member 1	-5.748	0.004271	Monocyte
ENSMUSG00000101439	NA	processed_pseudogene: Gm336	-5.746	0.003905	Monocyte
ENSMUSG00000102202	NA	lincRNA: Gm33280	-5.743	0.008038	Monocyte
ENSMUSG00000028782	Adgrb2	adhesion G protein-coupled receptor B2	-5.739	0.005853	Monocyte
ENSMUSG00000024666	Tmem138	transmembrane protein 138	-5.736	0.01151	Monocyte
ENSMUSG00000043013	Onecut1	one cut domain, family member 1	-5.727	0.005658	Monocyte
ENSMUSG00000032487	Ptgs2	prostaglandin-endoperoxide synthase 2	-5.724	0.006113	Monocyte
ENSMUSG00000045288	Ush1g	Usher syndrome 1G	-5.723	0.005582	Monocyte
ENSMUSG00000041245	Wnk3	WNK lysine deficient protein kinase 3	-5.723	0.01099	Monocyte
ENSMUSG00000018537	Pcgf2	polycomb group ring finger 2	-5.719	0.008333	Monocyte
ENSMUSG00000000303	Cdh1	cadherin 1	-5.715	0.007557	Monocyte
ENSMUSG00000078921	Tgtp2	T cell specific GTPase 2	-5.705	0.01021	Monocyte
ENSMUSG00000044216	Kcnj4	potassium inwardly-rectifying channel, subfamily J, member 4	-5.697	0.005136	Monocyte
ENSMUSG00000035478	Mbd3	methyl-CpG binding domain protein 3	-5.697	0.009579	Monocyte
ENSMUSG00000030536	Iqgap1	IQ motif containing GTPase activating protein 1	-5.693	0.005719	Monocyte
ENSMUSG00000062580	Timm17a	translocase of inner mitochondrial membrane 17a	-5.69	0.008146	Monocyte
ENSMUSG00000049372	Olfr1183	olfactory receptor 1183	-5.681	0.004207	Monocyte
ENSMUSG00000050075	Gpr171	G protein-coupled receptor 171	-5.681	0.004207	Monocyte
ENSMUSG00000042246	Tmc7	transmembrane channel-like gene family 7	-5.673	0.006773	Monocyte
ENSMUSG00000042388	Dlgap3	discs, large (Drosophila) homolog-associated protein 3	-5.668	0.006745	Monocyte
ENSMUSG00000028631	Kcnq4	potassium voltage-gated channel, subfamily Q, member 4	-5.657	0.006554	Monocyte
ENSMUSG00000036422	Pcdh8	protocadherin 8	-5.647	0.006383	Monocyte
ENSMUSG00000063628	NA	processed_pseudogene: Gm7665	-5.645	0.006169	Monocyte
ENSMUSG00000037705	Tecta	tectorin alpha	-5.645	0.006327	Monocyte
ENSMUSG00000062372	Otof	otoferlin	-5.64	0.006244	Monocyte
ENSMUSG00000086637	NA	sense_intronic: Gm14040	-5.639	0.01314	Monocyte
ENSMUSG00000026469	Xpr1	xenotropic and polytropic retrovirus receptor 1	-5.638	0.0001861	Monocyte
ENSMUSG00000107633	NA	TEC: Gm44078	-5.63	0.01083	Monocyte
ENSMUSG00000024069	Slc30a6	solute carrier family 30 (zinc transporter), member 6	-5.627	0.01232	Monocyte
ENSMUSG00000022997	Wnt1	wingless-type MMTV integration site family, member 1	-5.625	0.005957	Monocyte
ENSMUSG00000002603	Tgfb1	transforming growth factor, beta 1	-5.615	0.0006249	Monocyte
ENSMUSG00000026873	Phf19	PHD finger protein 19	-5.613	0.01358	Monocyte
ENSMUSG00000043557	Mdga1	MAM domain containing glycosylphosphatidylinositol anchor 1	-5.605	0.009406	Monocyte
ENSMUSG00000030592	Ryr1	ryanodine receptor 1, skeletal muscle	-5.599	0.008041	Monocyte
ENSMUSG00000033295	Ptprf	protein tyrosine phosphatase, receptor type, F	-5.597	0.008011	Monocyte
ENSMUSG00000006369	Fbln1	fibulin 1	-5.584	0.0108	Monocyte
ENSMUSG00000078495	Zfp984	zinc finger protein 984	-5.571	0.01117	Monocyte
ENSMUSG00000020902	Ntn1	netrin 1	-5.566	0.01267	Monocyte
ENSMUSG00000049556	Lingo1	leucine rich repeat and Ig domain containing 1	-5.564	0.007423	Monocyte
ENSMUSG00000081631	NA	processed_pseudogene: Gm12005	-5.555	0.008769	Monocyte
ENSMUSG00000019647	Sema6a	sema domain, transmembrane domain (TM), and cytoplasmic domain, (semaphorin) 6A	-5.553	0.01356	Monocyte
ENSMUSG00000022306	Zfpm2	zinc finger protein, multitype 2	-5.551	0.00715	Monocyte
ENSMUSG00000102543	Pcdhgc5	protocadherin gamma subfamily C, 5	-5.55	0.0148	Monocyte
ENSMUSG00000024940	Ltbp3	latent transforming growth factor beta binding protein 3	-5.547	0.009922	Monocyte
ENSMUSG00000072407	NA	processed_pseudogene: Gm6419	-5.545	0.007349	Monocyte
ENSMUSG00000072940	NA	processed_pseudogene: Gm10443	-5.545	0.01477	Monocyte
ENSMUSG00000016150	Tenm1	teneurin transmembrane protein 1	-5.544	0.006998	Monocyte
ENSMUSG00000040478	Prdm13	PR domain containing 13	-5.543	0.006982	Monocyte
ENSMUSG00000021217	Tshz3	teashirt zinc finger family member 3	-5.541	0.006943	Monocyte
ENSMUSG00000021071	Trim9	tripartite motif-containing 9	-5.54	0.006918	Monocyte
ENSMUSG00000108617	NA	antisense: Gm31749	-5.538	0.01163	Monocyte
ENSMUSG00000040151	Hs2st1	heparan sulfate 2-O-sulfotransferase 1	-5.537	0.002194	Monocyte
ENSMUSG00000051243	Islr2	immunoglobulin superfamily containing leucine-rich repeat 2	-5.532	0.007251	Monocyte
ENSMUSG00000059852	Kcng2	potassium voltage-gated channel, subfamily G, member 2	-5.53	0.00671	Monocyte
ENSMUSG00000022054	Nefm	neurofilament, medium polypeptide	-5.53	0.00671	Monocyte
ENSMUSG00000042631	Xkr7	X-linked Kx blood group related 7	-5.525	0.006618	Monocyte
ENSMUSG00000083394	NA	processed_pseudogene: Gm11703	-5.521	0.007773	Monocyte
ENSMUSG00000079076	NA	protein_coding: Gm3086	-5.521	0.01093	Monocyte
ENSMUSG00000058070	Eml1	echinoderm microtubule associated protein like 1	-5.519	0.00648	Monocyte
ENSMUSG00000062105	Olfr183	olfactory receptor 183	-5.512	0.005456	Monocyte
ENSMUSG00000069085	Dytn	dystrotelin	-5.512	0.005456	Monocyte
ENSMUSG00000041696	Rasl12	RAS-like, family 12	-5.509	0.007251	Monocyte
ENSMUSG00000044595	Dnd1	DND microRNA-mediated repression inhibitor 1	-5.507	0.0145	Monocyte
ENSMUSG00000066877	Nck2	non-catalytic region of tyrosine kinase adaptor protein 2	-5.505	0.005652	Monocyte
ENSMUSG00000072423	Psmb11	proteasome (prosome, macropain) subunit, beta type, 11	-5.504	0.006181	Monocyte
ENSMUSG00000037995	Igsf9	immunoglobulin superfamily, member 9	-5.501	0.01569	Monocyte
ENSMUSG00000031284	Pak3	p21 protein (Cdc42/Rac)-activated kinase 3	-5.498	0.005835	Monocyte
ENSMUSG00000032985	NA	protein_coding: 5730522E02Rik	-5.498	0.005835	Monocyte
ENSMUSG00000026193	Fn1	fibronectin 1	-5.497	0.001076	Monocyte
ENSMUSG00000057098	Ebf1	early B cell factor 1	-5.494	0.005966	Monocyte
ENSMUSG00000015697	Setdb1	SET domain, bifurcated 1	-5.491	0.001745	Monocyte
ENSMUSG00000028469	Npr2	natriuretic peptide receptor 2	-5.489	0.00918	Monocyte
ENSMUSG00000056290	Ms4a4b	membrane-spanning 4-domains, subfamily A, member 4B	-5.489	0.01594	Monocyte
ENSMUSG00000001506	Col1a1	collagen, type I, alpha 1	-5.486	0.009113	Monocyte
ENSMUSG00000105895	NA	sense_intronic: Gm42829	-5.482	0.01608	Monocyte
ENSMUSG00000020671	Rab10	RAB10, member RAS oncogene family	-5.479	0.002367	Monocyte
ENSMUSG00000026832	Cytip	cytohesin 1 interacting protein	-5.469	0.01552	Monocyte
ENSMUSG00000023861	Mpc1	mitochondrial pyruvate carrier 1	-5.468	0.01508	Monocyte
ENSMUSG00000056216	Cebpg	CCAAT/enhancer binding protein (C/EBP), gamma	-5.467	0.0007211	Monocyte
ENSMUSG00000026825	Dnm1	dynamin 1	-5.466	0.008704	Monocyte
ENSMUSG00000106917	NA	processed_pseudogene: Gm7832	-5.464	0.01203	Monocyte
ENSMUSG00000053175	Bcl3	B cell leukemia/lymphoma 3	-5.463	0.01618	Monocyte
ENSMUSG00000049100	Pcdh10	protocadherin 10	-5.462	0.008609	Monocyte
ENSMUSG00000088775	NA	misc_RNA: Gm26037	-5.459	0.008542	Monocyte
ENSMUSG00000070691	Runx3	runt related transcription factor 3	-5.457	0.01325	Monocyte
ENSMUSG00000023015	Racgap1	Rac GTPase-activating protein 1	-5.456	0.01505	Monocyte
ENSMUSG00000107470	NA	processed_pseudogene: Gm3375	-5.455	0.0162	Monocyte
ENSMUSG00000021010	Npas3	neuronal PAS domain protein 3	-5.454	0.008434	Monocyte
ENSMUSG00000038319	Kcnh2	potassium voltage-gated channel, subfamily H (eag-related), member 2	-5.452	0.01058	Monocyte
ENSMUSG00000033453	Adamts15	a disintegrin-like and metallopeptidase (reprolysin type) with thrombospondin type 1 motif, 15	-5.451	0.00836	Monocyte
ENSMUSG00000034275	Igsf9b	immunoglobulin superfamily, member 9B	-5.444	0.008209	Monocyte
ENSMUSG00000020866	Cacna1g	calcium channel, voltage-dependent, T type, alpha 1G subunit	-5.441	0.008144	Monocyte
ENSMUSG00000048988	Elfn1	leucine rich repeat and fibronectin type III, extracellular 1	-5.44	0.008111	Monocyte
ENSMUSG00000026826	Nr4a2	nuclear receptor subfamily 4, group A, member 2	-5.434	0.01543	Monocyte
ENSMUSG00000044674	Fzd1	frizzled class receptor 1	-5.431	0.007916	Monocyte
ENSMUSG00000050288	Fzd2	frizzled class receptor 2	-5.429	0.007864	Monocyte
ENSMUSG00000045948	Mrps12	mitochondrial ribosomal protein S12	-5.429	0.01364	Monocyte
ENSMUSG00000000804	Usp32	ubiquitin specific peptidase 32	-5.428	0.004166	Monocyte
ENSMUSG00000034435	Tmem30b	transmembrane protein 30B	-5.427	0.007817	Monocyte
ENSMUSG00000031952	Chst5	carbohydrate (N-acetylglucosamine 6-O) sulfotransferase 5	-5.426	0.007796	Monocyte
ENSMUSG00000054976	Nyap2	neuronal tyrosine-phophorylated phosphoinositide 3-kinase adaptor 2	-5.426	0.007796	Monocyte
ENSMUSG00000006538	Ihh	Indian hedgehog	-5.426	0.007802	Monocyte
ENSMUSG00000016346	Kcnq2	potassium voltage-gated channel, subfamily Q, member 2	-5.424	0.007748	Monocyte
ENSMUSG00000015619	Gata3	GATA binding protein 3	-5.421	0.007669	Monocyte
ENSMUSG00000074637	Sox2	SRY (sex determining region Y)-box 2	-5.418	0.007609	Monocyte
ENSMUSG00000041534	Rbp3	retinol binding protein 3, interstitial	-5.414	0.007507	Monocyte
ENSMUSG00000083156	NA	processed_pseudogene: Gm12201	-5.41	0.006367	Monocyte
ENSMUSG00000032372	Plscr2	phospholipid scramblase 2	-5.41	0.006367	Monocyte
ENSMUSG00000022330	Osr2	odd-skipped related 2	-5.41	0.007431	Monocyte
ENSMUSG00000006676	Usp19	ubiquitin specific peptidase 19	-5.407	0.01259	Monocyte
ENSMUSG00000068154	Insm1	insulinoma-associated 1	-5.406	0.00733	Monocyte
ENSMUSG00000062991	Nrg1	neuregulin 1	-5.404	0.007286	Monocyte
ENSMUSG00000001020	S100a4	S100 calcium binding protein A4	-5.403	0.006589	Monocyte
ENSMUSG00000089179	NA	snoRNA: Gm22428	-5.403	0.006589	Monocyte
ENSMUSG00000035431	Sstr1	somatostatin receptor 1	-5.399	0.007172	Monocyte
ENSMUSG00000027583	Zbtb46	zinc finger and BTB domain containing 46	-5.396	0.01522	Monocyte
ENSMUSG00000049164	Zfp518a	zinc finger protein 518A	-5.394	0.004072	Monocyte
ENSMUSG00000028804	Csmd2	CUB and Sushi multiple domains 2	-5.377	0.01228	Monocyte
ENSMUSG00000036882	Arhgap33	Rho GTPase activating protein 33	-5.373	0.01091	Monocyte
ENSMUSG00000024772	Ehd1	EH-domain containing 1	-5.353	0.01627	Monocyte
ENSMUSG00000038068	Rnf144b	ring finger protein 144B	-5.351	0.005337	Monocyte
ENSMUSG00000110469	NA	protein_coding: RP23-288O12.2	-5.346	0.01149	Monocyte
ENSMUSG00000032194	Kank2	KN motif and ankyrin repeat domains 2	-5.346	0.01481	Monocyte
ENSMUSG00000033327	Tnxb	tenascin XB	-5.342	0.01022	Monocyte
ENSMUSG00000022195	6030458C11Rik	RIKEN cDNA 6030458C11 gene	-5.338	0.01212	Monocyte
ENSMUSG00000046793	Gpr61	G protein-coupled receptor 61	-5.33	0.009915	Monocyte
ENSMUSG00000056895	Hist3h2ba	histone cluster 3, H2ba	-5.328	0.009861	Monocyte
ENSMUSG00000043505	Gimap5	GTPase, IMAP family member 5	-5.328	0.01912	Monocyte
ENSMUSG00000060780	Lrrtm1	leucine rich repeat transmembrane neuronal 1	-5.324	0.00975	Monocyte
ENSMUSG00000022416	Cacna1i	calcium channel, voltage-dependent, alpha 1I subunit	-5.323	0.009724	Monocyte
ENSMUSG00000030551	Nr2f2	nuclear receptor subfamily 2, group F, member 2	-5.322	0.009707	Monocyte
ENSMUSG00000104082	NA	unprocessed_pseudogene: Gm7115	-5.321	0.01935	Monocyte
ENSMUSG00000074575	Kcng1	potassium voltage-gated channel, subfamily G, member 1	-5.32	0.009659	Monocyte
ENSMUSG00000032368	Zic1	zinc finger protein of the cerebellum 1	-5.316	0.00956	Monocyte
ENSMUSG00000042377	Fam83g	family with sequence similarity 83, member G	-5.315	0.01326	Monocyte
ENSMUSG00000051067	Lingo3	leucine rich repeat and Ig domain containing 3	-5.314	0.009507	Monocyte
ENSMUSG00000062184	Hs6st2	heparan sulfate 6-O-sulfotransferase 2	-5.314	0.009507	Monocyte
ENSMUSG00000049551	Fzd9	frizzled class receptor 9	-5.312	0.009449	Monocyte
ENSMUSG00000028763	Hspg2	perlecan (heparan sulfate proteoglycan 2)	-5.311	0.009435	Monocyte
ENSMUSG00000042686	Jph1	junctophilin 1	-5.309	0.009382	Monocyte
ENSMUSG00000020704	Asic2	acid-sensing (proton-gated) ion channel 2	-5.308	0.009337	Monocyte
ENSMUSG00000036206	Sh3bp4	SH3-domain binding protein 4	-5.308	0.01977	Monocyte
ENSMUSG00000031561	Tenm3	teneurin transmembrane protein 3	-5.306	0.009289	Monocyte
ENSMUSG00000035566	Pcdh17	protocadherin 17	-5.306	0.009293	Monocyte
ENSMUSG00000070509	Rgma	repulsive guidance molecule family member A	-5.305	0.009264	Monocyte
ENSMUSG00000035451	Foxa1	forkhead box A1	-5.304	0.009225	Monocyte
ENSMUSG00000051980	Casr	calcium-sensing receptor	-5.304	0.009225	Monocyte
ENSMUSG00000000125	Wnt3	wingless-type MMTV integration site family, member 3	-5.302	0.009182	Monocyte
ENSMUSG00000063632	Sox11	SRY (sex determining region Y)-box 11	-5.302	0.009193	Monocyte
ENSMUSG00000081600	NA	processed_pseudogene: Gm12286	-5.302	0.009765	Monocyte
ENSMUSG00000024497	Pou4f3	POU domain, class 4, transcription factor 3	-5.3	0.009134	Monocyte
ENSMUSG00000029055	Plch2	phospholipase C, eta 2	-5.3	0.009134	Monocyte
ENSMUSG00000053166	Cdh22	cadherin 22	-5.299	0.009094	Monocyte
ENSMUSG00000022211	Carmil3	capping protein regulator and myosin 1 linker 3	-5.299	0.009097	Monocyte
ENSMUSG00000091519	Skor2	SKI family transcriptional corepressor 2	-5.299	0.009097	Monocyte
ENSMUSG00000057182	Scn3a	sodium channel, voltage-gated, type III, alpha	-5.295	0.009008	Monocyte
ENSMUSG00000054013	Tmem179	transmembrane protein 179	-5.294	0.008961	Monocyte
ENSMUSG00000075707	Dio3	deiodinase, iodothyronine type III	-5.292	0.008922	Monocyte
ENSMUSG00000001497	Pax9	paired box 9	-5.292	0.008922	Monocyte
ENSMUSG00000020435	Osbp2	oxysterol binding protein 2	-5.291	0.008893	Monocyte
ENSMUSG00000001657	Hoxc8	homeobox C8	-5.289	0.008844	Monocyte
ENSMUSG00000041078	Grid1	glutamate receptor, ionotropic, delta 1	-5.289	0.00885	Monocyte
ENSMUSG00000002006	Pdzd4	PDZ domain containing 4	-5.289	0.01869	Monocyte
ENSMUSG00000022894	Adamts5	a disintegrin-like and metallopeptidase (reprolysin type) with thrombospondin type 1 motif, 5 (aggrecanase-2)	-5.288	0.008808	Monocyte
ENSMUSG00000035352	Ccl12	chemokine (C-C motif) ligand 12	-5.286	0.00535	Monocyte
ENSMUSG00000044933	Sstr3	somatostatin receptor 3	-5.284	0.008718	Monocyte
ENSMUSG00000046714	Foxc2	forkhead box C2	-5.284	0.008718	Monocyte
ENSMUSG00000037477	Tbx10	T-box 10	-5.284	0.008718	Monocyte
ENSMUSG00000053977	Cd8a	CD8 antigen, alpha chain	-5.283	0.00786	Monocyte
ENSMUSG00000078894	2210418O10Rik	predicted gene 2210418O10Rik	-5.283	0.00786	Monocyte
ENSMUSG00000047517	Dmbt1	deleted in malignant brain tumors 1	-5.283	0.008691	Monocyte
ENSMUSG00000043843	Tmem145	transmembrane protein 145	-5.283	0.008691	Monocyte
ENSMUSG00000049649	Gpr3	G-protein coupled receptor 3	-5.281	0.00863	Monocyte
ENSMUSG00000034636	Zyg11b	zyg-ll family member B, cell cycle regulator	-5.28	0.0009801	Monocyte
ENSMUSG00000024175	Tekt4	tektin 4	-5.28	0.007981	Monocyte
ENSMUSG00000001228	Uhrf1	ubiquitin-like, containing PHD and RING finger domains, 1	-5.279	0.01876	Monocyte
ENSMUSG00000085498	NA	processed_transcript: Gm14023	-5.278	0.007493	Monocyte
ENSMUSG00000020674	Pxdn	peroxidasin	-5.276	0.00851	Monocyte
ENSMUSG00000040866	Rsph6a	radial spoke head 6 homolog A (Chlamydomonas)	-5.276	0.00851	Monocyte
ENSMUSG00000082716	NA	processed_pseudogene: Rpl31-ps5	-5.274	0.01265	Monocyte
ENSMUSG00000026669	Mcm10	minichromosome maintenance 10 replication initiation factor	-5.274	0.02037	Monocyte
ENSMUSG00000078307	AI593442	expressed sequence AI593442	-5.272	0.008281	Monocyte
ENSMUSG00000045467	Ttll13	tubulin tyrosine ligase-like family, member 13	-5.272	0.008281	Monocyte
ENSMUSG00000020553	Pctp	phosphatidylcholine transfer protein	-5.27	0.01847	Monocyte
ENSMUSG00000022791	Tnk2	tyrosine kinase, non-receptor, 2	-5.268	0.01138	Monocyte
ENSMUSG00000016624	Phf21b	PHD finger protein 21B	-5.253	0.02105	Monocyte
ENSMUSG00000036913	Trim67	tripartite motif-containing 67	-5.247	0.01959	Monocyte
ENSMUSG00000096269	NA	processed_pseudogene: Rpl31-ps21	-5.239	0.008484	Monocyte
ENSMUSG00000022900	Ildr1	immunoglobulin-like domain containing receptor 1	-5.239	0.01765	Monocyte
ENSMUSG00000020782	Llgl2	lethal giant larvae homolog 2 (Drosophila)	-5.236	0.01341	Monocyte
ENSMUSG00000040811	Eml2	echinoderm microtubule associated protein like 2	-5.236	0.01343	Monocyte
ENSMUSG00000056880	Gadl1	glutamate decarboxylase-like 1	-5.23	0.02162	Monocyte
ENSMUSG00000057378	Ryr3	ryanodine receptor 3	-5.228	0.01685	Monocyte
ENSMUSG00000051910	Sox6	SRY (sex determining region Y)-box 6	-5.227	0.01323	Monocyte
ENSMUSG00000020042	Btbd11	BTB (POZ) domain containing 11	-5.22	0.01307	Monocyte
ENSMUSG00000026098	Pms1	postmeiotic segregation increased 1 (S. cerevisiae)	-5.217	0.01807	Monocyte
ENSMUSG00000042804	Gpr153	G protein-coupled receptor 153	-5.215	0.01295	Monocyte
ENSMUSG00000055194	Actbl2	actin, beta-like 2	-5.212	0.01285	Monocyte
ENSMUSG00000052387	Trpm3	transient receptor potential cation channel, subfamily M, member 3	-5.211	0.01282	Monocyte
ENSMUSG00000034126	Pomt2	protein-O-mannosyltransferase 2	-5.209	0.01223	Monocyte
ENSMUSG00000023940	Sgol1	shugoshin-like 1 (S. pombe)	-5.205	0.02051	Monocyte
ENSMUSG00000028990	Lzic	leucine zipper and CTNNBIP1 domain containing	-5.202	0.01327	Monocyte
ENSMUSG00000030034	Ino80b	INO80 complex subunit B	-5.202	0.0176	Monocyte
ENSMUSG00000020790	Ankfy1	ankyrin repeat and FYVE domain containing 1	-5.196	0.0007552	Monocyte
ENSMUSG00000032087	Dscaml1	Down syndrome cell adhesion molecule like 1	-5.194	0.01237	Monocyte
ENSMUSG00000047730	Fcgbp	Fc fragment of IgG binding protein	-5.193	0.01543	Monocyte
ENSMUSG00000001520	Nrip2	nuclear receptor interacting protein 2	-5.191	0.01227	Monocyte
ENSMUSG00000035033	Tbr1	T-box brain gene 1	-5.189	0.01222	Monocyte
ENSMUSG00000073758	Sh3d21	SH3 domain containing 21	-5.188	0.01296	Monocyte
ENSMUSG00000024610	Cd74	CD74 antigen (invariant polypeptide of major histocompatibility complex, class II antigen-associated)	-5.185	0.005694	Monocyte
ENSMUSG00000056752	Dnah9	dynein, axonemal, heavy chain 9	-5.185	0.0121	Monocyte
ENSMUSG00000042558	Adprhl2	ADP-ribosylhydrolase like 2	-5.183	0.02282	Monocyte
ENSMUSG00000046312	AI464131	expressed sequence AI464131	-5.18	0.01194	Monocyte
ENSMUSG00000081683	Fzd10	frizzled class receptor 10	-5.18	0.01194	Monocyte
ENSMUSG00000060206	Zfp462	zinc finger protein 462	-5.176	0.01182	Monocyte
ENSMUSG00000025189	Cnnm1	cyclin M1	-5.175	0.01181	Monocyte
ENSMUSG00000047085	Lrrc4b	leucine rich repeat containing 4B	-5.174	0.01177	Monocyte
ENSMUSG00000026443	Lrrn2	leucine rich repeat protein 2, neuronal	-5.174	0.01178	Monocyte
ENSMUSG00000032338	Hcn4	hyperpolarization-activated, cyclic nucleotide-gated K+ 4	-5.174	0.01179	Monocyte
ENSMUSG00000029697	Fezf1	Fez family zinc finger 1	-5.173	0.01174	Monocyte
ENSMUSG00000032537	Ephb1	Eph receptor B1	-5.172	0.01171	Monocyte
ENSMUSG00000068859	Sp9	trans-acting transcription factor 9	-5.172	0.01172	Monocyte
ENSMUSG00000043456	Zfp536	zinc finger protein 536	-5.171	0.01169	Monocyte
ENSMUSG00000067924	Cxx1b	CAAX box 1B	-5.17	0.02311	Monocyte
ENSMUSG00000033671	Cep350	centrosomal protein 350	-5.169	0.0006863	Monocyte
ENSMUSG00000009246	Trpm5	transient receptor potential cation channel, subfamily M, member 5	-5.169	0.01162	Monocyte
ENSMUSG00000041670	NA	protein_coding: Rims1	-5.169	0.01162	Monocyte
ENSMUSG00000028088	Fmo5	flavin containing monooxygenase 5	-5.168	0.01388	Monocyte
ENSMUSG00000040752	Myh6	myosin, heavy polypeptide 6, cardiac muscle, alpha	-5.167	0.01156	Monocyte
ENSMUSG00000053141	Ptprt	protein tyrosine phosphatase, receptor type, T	-5.167	0.01157	Monocyte
ENSMUSG00000053552	Ebf4	early B cell factor 4	-5.167	0.01157	Monocyte
ENSMUSG00000033730	Egr3	early growth response 3	-5.167	0.01158	Monocyte
ENSMUSG00000049336	Tenm2	teneurin transmembrane protein 2	-5.167	0.01159	Monocyte
ENSMUSG00000040563	Plppr2	phospholipid phosphatase related 2	-5.164	0.01147	Monocyte
ENSMUSG00000040938	Slc16a11	solute carrier family 16 (monocarboxylic acid transporters), member 11	-5.163	0.02184	Monocyte
ENSMUSG00000046668	Cxxc5	CXXC finger 5	-5.161	0.003706	Monocyte
ENSMUSG00000051335	Gfod1	glucose-fructose oxidoreductase domain containing 1	-5.161	0.0114	Monocyte
ENSMUSG00000069601	Ank3	ankyrin 3, epithelial	-5.159	0.01132	Monocyte
ENSMUSG00000000690	Hoxb6	homeobox B6	-5.159	0.01133	Monocyte
ENSMUSG00000045045	Lrfn4	leucine rich repeat and fibronectin type III domain containing 4	-5.159	0.01134	Monocyte
ENSMUSG00000036790	Slitrk2	SLIT and NTRK-like family, member 2	-5.158	0.01129	Monocyte
ENSMUSG00000026959	Grin1	glutamate receptor, ionotropic, NMDA1 (zeta 1)	-5.157	0.01127	Monocyte
ENSMUSG00000066392	Nrxn3	neurexin III	-5.156	0.01125	Monocyte
ENSMUSG00000066632	NA	protein_coding: Pgk1-rs7	-5.156	0.01413	Monocyte
ENSMUSG00000042680	Garem1	GRB2 associated regulator of MAPK1 subtype 1	-5.155	0.0112	Monocyte
ENSMUSG00000033595	Lgi3	leucine-rich repeat LGI family, member 3	-5.155	0.0112	Monocyte
ENSMUSG00000029120	Ppp2r2c	protein phosphatase 2, regulatory subunit B, gamma	-5.155	0.0112	Monocyte
ENSMUSG00000030849	Fgfr2	fibroblast growth factor receptor 2	-5.155	0.0112	Monocyte
ENSMUSG00000033249	Hsf4	heat shock transcription factor 4	-5.155	0.01121	Monocyte
ENSMUSG00000050896	Rtn4rl2	reticulon 4 receptor-like 2	-5.154	0.01117	Monocyte
ENSMUSG00000034472	Rasd2	RASD family, member 2	-5.153	0.01114	Monocyte
ENSMUSG00000021061	Sptb	spectrin beta, erythrocytic	-5.153	0.02096	Monocyte
ENSMUSG00000000247	Lhx2	LIM homeobox protein 2	-5.151	0.01109	Monocyte
ENSMUSG00000060621	Nkpd1	NTPase, KAP family P-loop domain containing 1	-5.15	0.01106	Monocyte
ENSMUSG00000022245	Skor1	SKI family transcriptional corepressor 1	-5.15	0.01106	Monocyte
ENSMUSG00000074793	Hspa12b	heat shock protein 12B	-5.15	0.01106	Monocyte
ENSMUSG00000097358	NA	lincRNA: Gm26773	-5.15	0.0231	Monocyte
ENSMUSG00000038676	Ucn	urocortin	-5.148	0.009345	Monocyte
ENSMUSG00000081596	NA	processed_pseudogene: Gm15968	-5.148	0.009345	Monocyte
ENSMUSG00000100228	NA	processed_pseudogene: Gm29257	-5.148	0.009345	Monocyte
ENSMUSG00000107514	NA	processed_pseudogene: Gm32381	-5.148	0.009345	Monocyte
ENSMUSG00000041014	Nrg3	neuregulin 3	-5.148	0.01099	Monocyte
ENSMUSG00000031394	Opn1mw	opsin 1 (cone pigments), medium-wave-sensitive (color blindness, deutan)	-5.148	0.01099	Monocyte
ENSMUSG00000032997	Chpf	chondroitin polymerizing factor	-5.148	0.01099	Monocyte
ENSMUSG00000038679	Trps1	trichorhinophalangeal syndrome I (human)	-5.148	0.02193	Monocyte
ENSMUSG00000043969	Emx2	empty spiracles homeobox 2	-5.147	0.01096	Monocyte
ENSMUSG00000040856	Dlk1	delta-like 1 homolog (Drosophila)	-5.146	0.01094	Monocyte
ENSMUSG00000045534	Kcna5	potassium voltage-gated channel, shaker-related subfamily, member 5	-5.146	0.01094	Monocyte
ENSMUSG00000040136	Abcc8	ATP-binding cassette, sub-family C (CFTR/MRP), member 8	-5.145	0.0109	Monocyte
ENSMUSG00000031489	Adrb3	adrenergic receptor, beta 3	-5.145	0.0109	Monocyte
ENSMUSG00000110331	NA	processed_pseudogene: Nudc-ps1	-5.145	0.0109	Monocyte
ENSMUSG00000019731	Slc35e1	solute carrier family 35, member E1	-5.144	0.006217	Monocyte
ENSMUSG00000042793	Lgr6	leucine-rich repeat-containing G protein-coupled receptor 6	-5.143	0.01086	Monocyte
ENSMUSG00000060735	Rxfp3	relaxin family peptide receptor 3	-5.143	0.01086	Monocyte
ENSMUSG00000026413	Pkp1	plakophilin 1	-5.143	0.01086	Monocyte
ENSMUSG00000090071	Cdk5r2	cyclin-dependent kinase 5, regulatory subunit 2 (p39)	-5.143	0.01086	Monocyte
ENSMUSG00000028681	Ptch2	patched 2	-5.142	0.01081	Monocyte
ENSMUSG00000062444	Ap3b2	adaptor-related protein complex 3, beta 2 subunit	-5.142	0.01083	Monocyte
ENSMUSG00000041544	Ptchd2	patched domain containing 2	-5.142	0.01083	Monocyte
ENSMUSG00000062713	Sim2	single-minded homolog 2 (Drosophila)	-5.14	0.009676	Monocyte
ENSMUSG00000014603	Alx3	aristaless-like homeobox 3	-5.14	0.009676	Monocyte
ENSMUSG00000027513	Pck1	phosphoenolpyruvate carboxykinase 1, cytosolic	-5.14	0.009676	Monocyte
ENSMUSG00000034684	Sema3f	sema domain, immunoglobulin domain (Ig), short basic domain, secreted, (semaphorin) 3F	-5.14	0.01076	Monocyte
ENSMUSG00000069072	Slc7a14	solute carrier family 7 (cationic amino acid transporter, y+ system), member 14	-5.14	0.01076	Monocyte
ENSMUSG00000022342	Kcnv1	potassium channel, subfamily V, member 1	-5.14	0.01076	Monocyte
ENSMUSG00000030683	Sez6l2	seizure related 6 homolog like 2	-5.139	0.01074	Monocyte
ENSMUSG00000107502	NA	TEC: Gm44065	-5.139	0.02234	Monocyte
ENSMUSG00000031189	Aff2	AF4/FMR2 family, member 2	-5.137	0.00982	Monocyte
ENSMUSG00000021313	Ryr2	ryanodine receptor 2, cardiac	-5.137	0.01066	Monocyte
ENSMUSG00000062257	Opcml	opioid binding protein/cell adhesion molecule-like	-5.137	0.01066	Monocyte
ENSMUSG00000017950	Hnf4a	hepatic nuclear factor 4, alpha	-5.137	0.01066	Monocyte
ENSMUSG00000043811	Rtn4r	reticulon 4 receptor	-5.136	0.01063	Monocyte
ENSMUSG00000034037	Fgd5	FYVE, RhoGEF and PH domain containing 5	-5.136	0.01063	Monocyte
ENSMUSG00000075318	Scn2a	sodium channel, voltage-gated, type II, alpha	-5.136	0.01064	Monocyte
ENSMUSG00000026185	Igfbp5	insulin-like growth factor binding protein 5	-5.135	0.02411	Monocyte
ENSMUSG00000029491	Pde6b	phosphodiesterase 6B, cGMP, rod receptor, beta polypeptide	-5.135	0.02415	Monocyte
ENSMUSG00000104485	NA	TEC: Gm38065	-5.133	0.00998	Monocyte
ENSMUSG00000027004	Frzb	frizzled-related protein	-5.133	0.00998	Monocyte
ENSMUSG00000038763	Alpk3	alpha-kinase 3	-5.133	0.00998	Monocyte
ENSMUSG00000108761	NA	processed_pseudogene: Atp6v0c-ps1	-5.133	0.00998	Monocyte
ENSMUSG00000046321	Hs3st2	heparan sulfate (glucosamine) 3-O-sulfotransferase 2	-5.133	0.00998	Monocyte
ENSMUSG00000032011	Thy1	thymus cell antigen 1, theta	-5.133	0.00998	Monocyte
ENSMUSG00000050822	Slc29a4	solute carrier family 29 (nucleoside transporters), member 4	-5.133	0.01056	Monocyte
ENSMUSG00000000308	Ckmt1	creatine kinase, mitochondrial 1, ubiquitous	-5.133	0.01056	Monocyte
ENSMUSG00000028023	Pitx2	paired-like homeodomain transcription factor 2	-5.133	0.01056	Monocyte
ENSMUSG00000022208	Jph4	junctophilin 4	-5.133	0.01056	Monocyte
ENSMUSG00000022883	Robo1	roundabout guidance receptor 1	-5.133	0.01056	Monocyte
ENSMUSG00000048787	Dcun1d3	DCN1, defective in cullin neddylation 1, domain containing 3 (S. cerevisiae)	-5.132	0.02128	Monocyte
ENSMUSG00000043670	Diras1	DIRAS family, GTP-binding RAS-like 1	-5.13	0.01011	Monocyte
ENSMUSG00000005503	Evx1	even-skipped homeobox 1	-5.13	0.01011	Monocyte
ENSMUSG00000058794	Nfe2	nuclear factor, erythroid derived 2	-5.13	0.01011	Monocyte
ENSMUSG00000000028	Cdc45	cell division cycle 45	-5.13	0.02424	Monocyte
ENSMUSG00000050234	Gja4	gap junction protein, alpha 4	-5.129	0.01041	Monocyte
ENSMUSG00000050397	Foxl2	forkhead box L2	-5.129	0.01041	Monocyte
ENSMUSG00000032297	Celf6	CUGBP, Elav-like family member 6	-5.129	0.01041	Monocyte
ENSMUSG00000038402	Foxf2	forkhead box F2	-5.129	0.01041	Monocyte
ENSMUSG00000064329	Scn1a	sodium channel, voltage-gated, type I, alpha	-5.127	0.01035	Monocyte
ENSMUSG00000038255	Neurod2	neurogenic differentiation 2	-5.126	0.01029	Monocyte
ENSMUSG00000029381	Shroom3	shroom family member 3	-5.126	0.01031	Monocyte
ENSMUSG00000054509	Parp4	poly (ADP-ribose) polymerase family, member 4	-5.125	0.008576	Monocyte
ENSMUSG00000015568	Lpl	lipoprotein lipase	-5.123	0.0001057	Monocyte
ENSMUSG00000024963	Dnajc4	DnaJ heat shock protein family (Hsp40) member C4	-5.111	0.02481	Monocyte
ENSMUSG00000038217	Tlcd2	TLC domain containing 2	-5.105	0.02388	Monocyte
ENSMUSG00000028909	Ptpru	protein tyrosine phosphatase, receptor type, U	-5.103	0.02363	Monocyte
ENSMUSG00000085842	NA	antisense: Pard3bos1	-5.1	0.02513	Monocyte
ENSMUSG00000018819	Lsp1	lymphocyte specific 1	-5.099	0.02219	Monocyte
ENSMUSG00000059149	Mfsd4a	major facilitator superfamily domain containing 4A	-5.098	0.008267	Monocyte
ENSMUSG00000033768	Nrxn2	neurexin II	-5.095	0.01376	Monocyte
ENSMUSG00000024535	Snx24	sorting nexing 24	-5.093	0.01665	Monocyte
ENSMUSG00000054423	Cadps	Ca2+-dependent secretion activator	-5.085	0.02296	Monocyte
ENSMUSG00000075706	Gpx4	glutathione peroxidase 4	-5.084	0.02552	Monocyte
ENSMUSG00000110113	NA	processed_pseudogene: Gm45439	-5.08	0.01229	Monocyte
ENSMUSG00000008398	Elk3	ELK3, member of ETS oncogene family	-5.073	0.003517	Monocyte
ENSMUSG00000080434	NA	miRNA: Gm23177	-5.073	0.01199	Monocyte
ENSMUSG00000038371	Sbf2	SET binding factor 2	-5.069	0.0008474	Monocyte
ENSMUSG00000032528	Vipr1	vasoactive intestinal peptide receptor 1	-5.069	0.01949	Monocyte
ENSMUSG00000003575	Crtc1	CREB regulated transcription coactivator 1	-5.067	0.02111	Monocyte
ENSMUSG00000061207	Stk19	serine/threonine kinase 19	-5.066	0.01958	Monocyte
ENSMUSG00000042700	Sipa1l1	signal-induced proliferation-associated 1 like 1	-5.061	0.004868	Monocyte
ENSMUSG00000017491	Rarb	retinoic acid receptor, beta	-5.058	0.01701	Monocyte
ENSMUSG00000035112	Wnk4	WNK lysine deficient protein kinase 4	-5.056	0.02445	Monocyte
ENSMUSG00000055866	Per2	period circadian clock 2	-5.055	0.02547	Monocyte
ENSMUSG00000049807	Arhgap23	Rho GTPase activating protein 23	-5.055	0.02579	Monocyte
ENSMUSG00000035403	Crb2	crumbs family member 2	-5.054	0.01696	Monocyte
ENSMUSG00000020836	Coro6	coronin 6	-5.053	0.01693	Monocyte
ENSMUSG00000028541	B4galt2	UDP-Gal:betaGlcNAc beta 1,4- galactosyltransferase, polypeptide 2	-5.053	0.01998	Monocyte
ENSMUSG00000022557	Bop1	block of proliferation 1	-5.052	0.02368	Monocyte
ENSMUSG00000004849	Ap1s1	adaptor protein complex AP-1, sigma 1	-5.049	0.02484	Monocyte
ENSMUSG00000022090	Pdlim2	PDZ and LIM domain 2	-5.049	0.02486	Monocyte
ENSMUSG00000070283	Ndufaf3	NADH dehydrogenase (ubiquinone) 1 alpha subcomplex, assembly factor 3	-5.048	0.02371	Monocyte
ENSMUSG00000107176	NA	processed_pseudogene: Gm9794	-5.048	0.02471	Monocyte
ENSMUSG00000034205	Loxl2	lysyl oxidase-like 2	-5.043	0.01431	Monocyte
ENSMUSG00000072825	Cep170b	centrosomal protein 170B	-5.043	0.0167	Monocyte
ENSMUSG00000102523	NA	TEC: Gm37783	-5.042	0.02111	Monocyte
ENSMUSG00000029556	Hnf1a	HNF1 homeobox A	-5.038	0.01658	Monocyte
ENSMUSG00000062432	Cyp26c1	cytochrome P450, family 26, subfamily c, polypeptide 1	-5.035	0.01648	Monocyte
ENSMUSG00000048612	Myof	myoferlin	-5.034	0.01646	Monocyte
ENSMUSG00000033498	Strc	stereocilin	-5.034	0.01647	Monocyte
ENSMUSG00000089513	NA	snRNA: Gm24875	-5.032	0.02222	Monocyte
ENSMUSG00000050357	Carmil2	capping protein regulator and myosin 1 linker 2	-5.029	0.01629	Monocyte
ENSMUSG00000055632	NA	protein_coding: Hmcn2	-5.027	0.01621	Monocyte
ENSMUSG00000020334	Slc22a4	solute carrier family 22 (organic cation transporter), member 4	-5.021	0.01604	Monocyte
ENSMUSG00000040390	Map3k10	mitogen-activated protein kinase kinase kinase 10	-5.015	0.02578	Monocyte
ENSMUSG00000009927	Rps25	ribosomal protein S25	-5.011	0.001282	Monocyte
ENSMUSG00000001901	Kcnh6	potassium voltage-gated channel, subfamily H (eag-related), member 6	-5.01	0.01569	Monocyte
ENSMUSG00000022463	Srebf2	sterol regulatory element binding factor 2	-5.009	0.01404	Monocyte
ENSMUSG00000032332	Col12a1	collagen, type XII, alpha 1	-5.008	0.0156	Monocyte
ENSMUSG00000023495	Pcbp4	poly(rC) binding protein 4	-5.006	0.01555	Monocyte
ENSMUSG00000038777	Sema6c	sema domain, transmembrane domain (TM), and cytoplasmic domain, (semaphorin) 6C	-5.004	0.01546	Monocyte
ENSMUSG00000025427	Rnf165	ring finger protein 165	-5.004	0.01548	Monocyte
ENSMUSG00000001802	Lrp3	low density lipoprotein receptor-related protein 3	-5.003	0.01543	Monocyte
ENSMUSG00000073460	Pnldc1	poly(A)-specific ribonuclease (PARN)-like domain containing 1	-5.003	0.01543	Monocyte
ENSMUSG00000032724	Abtb2	ankyrin repeat and BTB (POZ) domain containing 2	-5.002	0.01538	Monocyte
ENSMUSG00000063239	Grm4	glutamate receptor, metabotropic 4	-5.002	0.01541	Monocyte
ENSMUSG00000040724	Kcna2	potassium voltage-gated channel, shaker-related subfamily, member 2	-5.001	0.01536	Monocyte
ENSMUSG00000005089	Slc1a2	solute carrier family 1 (glial high affinity glutamate transporter), member 2	-4.999	0.02634	Monocyte
ENSMUSG00000024769	Cdc42bpg	CDC42 binding protein kinase gamma (DMPK-like)	-4.997	0.01522	Monocyte
ENSMUSG00000044037	Als2cl	ALS2 C-terminal like	-4.996	0.01518	Monocyte
ENSMUSG00000048349	Pou4f1	POU domain, class 4, transcription factor 1	-4.995	0.01516	Monocyte
ENSMUSG00000023192	Grm2	glutamate receptor, metabotropic 2	-4.995	0.01516	Monocyte
ENSMUSG00000037989	Wnk2	WNK lysine deficient protein kinase 2	-4.994	0.01513	Monocyte
ENSMUSG00000066235	Pomgnt2	protein O-linked mannose beta 1,4-N-acetylglucosaminyltransferase 2	-4.994	0.02618	Monocyte
ENSMUSG00000024245	Tmem178	transmembrane protein 178	-4.993	0.01509	Monocyte
ENSMUSG00000002222	Rmnd5a	required for meiotic nuclear division 5 homolog A	-4.992	0.006891	Monocyte
ENSMUSG00000091594	LOC101056115	zinc finger protein 120-like	-4.992	0.01593	Monocyte
ENSMUSG00000026452	Syt2	synaptotagmin II	-4.991	0.01501	Monocyte
ENSMUSG00000074170	Plekhf1	pleckstrin homology domain containing, family F (with FYVE domain) member 1	-4.99	0.01498	Monocyte
ENSMUSG00000037541	Shank2	SH3/ankyrin domain gene 2	-4.99	0.015	Monocyte
ENSMUSG00000023017	Asic1	acid-sensing (proton-gated) ion channel 1	-4.989	0.01495	Monocyte
ENSMUSG00000037032	Apbb1	amyloid beta (A4) precursor protein-binding, family B, member 1	-4.989	0.01495	Monocyte
ENSMUSG00000045903	Npas4	neuronal PAS domain protein 4	-4.987	0.01489	Monocyte
ENSMUSG00000058488	Kl	klotho	-4.987	0.0149	Monocyte
ENSMUSG00000042035	Igsf3	immunoglobulin superfamily, member 3	-4.986	0.01486	Monocyte
ENSMUSG00000080364	NA	snoRNA: Gm25777	-4.985	0.0148	Monocyte
ENSMUSG00000021506	Pitx1	paired-like homeodomain transcription factor 1	-4.985	0.0148	Monocyte
ENSMUSG00000056854	Pou3f4	POU domain, class 3, transcription factor 4	-4.984	0.01478	Monocyte
ENSMUSG00000021464	Ror2	receptor tyrosine kinase-like orphan receptor 2	-4.983	0.01476	Monocyte
ENSMUSG00000044465	Fam160a2	family with sequence similarity 160, member A2	-4.983	0.02158	Monocyte
ENSMUSG00000051951	Xkr4	X-linked Kx blood group related 4	-4.982	0.01472	Monocyte
ENSMUSG00000043460	Elfn2	leucine rich repeat and fibronectin type III, extracellular 2	-4.982	0.01472	Monocyte
ENSMUSG00000026604	Ptpn14	protein tyrosine phosphatase, non-receptor type 14	-4.982	0.02717	Monocyte
ENSMUSG00000070570	Slc17a7	solute carrier family 17 (sodium-dependent inorganic phosphate cotransporter), member 7	-4.981	0.01467	Monocyte
ENSMUSG00000025515	NA	protein_coding: Muc2	-4.979	0.0146	Monocyte
ENSMUSG00000100241	Slc18a3	solute carrier family 18 (vesicular monoamine), member 3	-4.979	0.0146	Monocyte
ENSMUSG00000038916	Soga3	SOGA family member 3	-4.979	0.01461	Monocyte
ENSMUSG00000001655	Hoxc13	homeobox C13	-4.978	0.01455	Monocyte
ENSMUSG00000043099	Hic1	hypermethylated in cancer 1	-4.978	0.01455	Monocyte
ENSMUSG00000028364	Tnc	tenascin C	-4.978	0.01455	Monocyte
ENSMUSG00000064833	NA	snRNA: Gm25926	-4.978	0.01474	Monocyte
ENSMUSG00000030584	Dpf1	D4, zinc and double PHD fingers family 1	-4.977	0.01451	Monocyte
ENSMUSG00000023092	Fhl1	four and a half LIM domains 1	-4.977	0.01451	Monocyte
ENSMUSG00000017724	Etv4	ets variant 4	-4.977	0.02097	Monocyte
ENSMUSG00000025215	Tlx1	T cell leukemia, homeobox 1	-4.976	0.01449	Monocyte
ENSMUSG00000035357	Pdzrn3	PDZ domain containing RING finger 3	-4.975	0.01443	Monocyte
ENSMUSG00000041592	Sdk2	sidekick cell adhesion molecule 2	-4.975	0.01443	Monocyte
ENSMUSG00000103092	Pcdha5	protocadherin alpha 5	-4.975	0.01445	Monocyte
ENSMUSG00000095139	Pou3f2	POU domain, class 3, transcription factor 2	-4.974	0.01442	Monocyte
ENSMUSG00000042428	Mgat3	mannoside acetylglucosaminyltransferase 3	-4.973	0.01437	Monocyte
ENSMUSG00000032818	Loxhd1	lipoxygenase homology domains 1	-4.973	0.01437	Monocyte
ENSMUSG00000066113	Adamtsl1	ADAMTS-like 1	-4.973	0.01439	Monocyte
ENSMUSG00000033214	Slitrk5	SLIT and NTRK-like family, member 5	-4.973	0.01439	Monocyte
ENSMUSG00000035681	Kcnc2	potassium voltage gated channel, Shaw-related subfamily, member 2	-4.972	0.01434	Monocyte
ENSMUSG00000040009	Gnaz	guanine nucleotide binding protein, alpha z subunit	-4.972	0.01436	Monocyte
ENSMUSG00000020052	Ascl1	achaete-scute family bHLH transcription factor 1	-4.972	0.01436	Monocyte
ENSMUSG00000048251	Bcl11b	B cell leukemia/lymphoma 11B	-4.97	0.01427	Monocyte
ENSMUSG00000030525	Chrna7	cholinergic receptor, nicotinic, alpha polypeptide 7	-4.97	0.01427	Monocyte
ENSMUSG00000015647	Lama5	laminin, alpha 5	-4.97	0.01427	Monocyte
ENSMUSG00000082309	NA	processed_pseudogene: Gm12123	-4.969	0.01204	Monocyte
ENSMUSG00000106948	NA	processed_pseudogene: Gm42785	-4.969	0.01204	Monocyte
ENSMUSG00000082136	NA	processed_pseudogene: Gm15660	-4.969	0.01204	Monocyte
ENSMUSG00000085222	NA	lincRNA: Gm13974	-4.969	0.01204	Monocyte
ENSMUSG00000097095	NA	lincRNA: Gm26547	-4.969	0.01204	Monocyte
ENSMUSG00000042477	Tfap2e	transcription factor AP-2, epsilon	-4.969	0.01204	Monocyte
ENSMUSG00000073972	Olfr553	olfactory receptor 553	-4.969	0.01204	Monocyte
ENSMUSG00000055567	Unc80	unc-80, NALCN activator	-4.969	0.01423	Monocyte
ENSMUSG00000027254	Map1a	microtubule-associated protein 1 A	-4.969	0.01423	Monocyte
ENSMUSG00000031375	Bgn	biglycan	-4.969	0.01425	Monocyte
ENSMUSG00000027386	Fbln7	fibulin 7	-4.969	0.01425	Monocyte
ENSMUSG00000048616	Nog	noggin	-4.969	0.01425	Monocyte
ENSMUSG00000050028	Olfr745	olfactory receptor 745	-4.968	0.01271	Monocyte
ENSMUSG00000029869	Ephb6	Eph receptor B6	-4.968	0.01421	Monocyte
ENSMUSG00000033774	Npbwr1	neuropeptides B/W receptor 1	-4.968	0.01421	Monocyte
ENSMUSG00000049721	Gal3st1	galactose-3-O-sulfotransferase 1	-4.968	0.01421	Monocyte
ENSMUSG00000023411	Nfatc4	nuclear factor of activated T cells, cytoplasmic, calcineurin dependent 4	-4.968	0.01421	Monocyte
ENSMUSG00000037035	Inhbb	inhibin beta-B	-4.968	0.01421	Monocyte
ENSMUSG00000020890	Gucy2e	guanylate cyclase 2e	-4.968	0.01421	Monocyte
ENSMUSG00000059854	Hydin	HYDIN, axonemal central pair apparatus protein	-4.968	0.01421	Monocyte
ENSMUSG00000049252	Lrp1b	low density lipoprotein-related protein 1B (deleted in tumors)	-4.968	0.01421	Monocyte
ENSMUSG00000010066	Cacna2d2	calcium channel, voltage-dependent, alpha 2/delta subunit 2	-4.967	0.01415	Monocyte
ENSMUSG00000000202	Btbd17	BTB (POZ) domain containing 17	-4.967	0.01415	Monocyte
ENSMUSG00000027314	Dll4	delta-like 4 (Drosophila)	-4.967	0.01416	Monocyte
ENSMUSG00000032773	Chrm1	cholinergic receptor, muscarinic 1, CNS	-4.967	0.01417	Monocyte
ENSMUSG00000098132	Rassf10	Ras association (RalGDS/AF-6) domain family (N-terminal) member 10	-4.967	0.01418	Monocyte
ENSMUSG00000022510	Trp63	transformation related protein 63	-4.966	0.01412	Monocyte
ENSMUSG00000060180	Myh13	myosin, heavy polypeptide 13, skeletal muscle	-4.966	0.01413	Monocyte
ENSMUSG00000033510	Otud7a	OTU domain containing 7A	-4.966	0.01413	Monocyte
ENSMUSG00000024420	Zfp521	zinc finger protein 521	-4.964	0.01405	Monocyte
ENSMUSG00000025105	Bnc1	basonuclin 1	-4.963	0.01404	Monocyte
ENSMUSG00000020926	Adam11	a disintegrin and metallopeptidase domain 11	-4.963	0.01404	Monocyte
ENSMUSG00000045591	Olig3	oligodendrocyte transcription factor 3	-4.963	0.01404	Monocyte
ENSMUSG00000065798	NA	snRNA: Gm25518	-4.963	0.01404	Monocyte
ENSMUSG00000027889	Ampd2	adenosine monophosphate deaminase 2	-4.963	0.02682	Monocyte
ENSMUSG00000029436	Mmp17	matrix metallopeptidase 17	-4.962	0.01397	Monocyte
ENSMUSG00000056679	Gpr173	G-protein coupled receptor 173	-4.962	0.01397	Monocyte
ENSMUSG00000053747	Sox14	SRY (sex determining region Y)-box 14	-4.962	0.01397	Monocyte
ENSMUSG00000001496	Nkx2-1	NK2 homeobox 1	-4.962	0.014	Monocyte
ENSMUSG00000069310	Hist1h3c	histone cluster 1, H3c	-4.962	0.014	Monocyte
ENSMUSG00000031789	Cngb1	cyclic nucleotide gated channel beta 1	-4.96	0.01248	Monocyte
ENSMUSG00000048217	Nags	N-acetylglutamate synthase	-4.96	0.01248	Monocyte
ENSMUSG00000028778	Hcrtr1	hypocretin (orexin) receptor 1	-4.96	0.01248	Monocyte
ENSMUSG00000047109	Cldn14	claudin 14	-4.96	0.01248	Monocyte
ENSMUSG00000031654	Cbln1	cerebellin 1 precursor protein	-4.96	0.01248	Monocyte
ENSMUSG00000100014	NA	lincRNA: Gm29290	-4.96	0.01248	Monocyte
ENSMUSG00000039059	Hrh3	histamine receptor H3	-4.96	0.01248	Monocyte
ENSMUSG00000038745	Nlrp6	NLR family, pyrin domain containing 6	-4.96	0.01248	Monocyte
ENSMUSG00000036655	Colec11	collectin sub-family member 11	-4.96	0.01248	Monocyte
ENSMUSG00000048721	Fndc9	fibronectin type III domain containing 9	-4.96	0.01248	Monocyte
ENSMUSG00000047759	Hs3st3a1	heparan sulfate (glucosamine) 3-O-sulfotransferase 3A1	-4.96	0.01248	Monocyte
ENSMUSG00000013338	Fer1l4	fer-1-like 4 (C. elegans)	-4.96	0.01391	Monocyte
ENSMUSG00000052609	Plekhg3	pleckstrin homology domain containing, family G (with RhoGef domain) member 3	-4.96	0.01392	Monocyte
ENSMUSG00000020178	Adora2a	adenosine A2a receptor	-4.96	0.01392	Monocyte
ENSMUSG00000096847	Tmem151b	transmembrane protein 151B	-4.96	0.01394	Monocyte
ENSMUSG00000028661	Epha8	Eph receptor A8	-4.959	0.01388	Monocyte
ENSMUSG00000048402	Gli2	GLI-Kruppel family member GLI2	-4.959	0.01388	Monocyte
ENSMUSG00000052133	Sema5b	sema domain, seven thrombospondin repeats (type 1 and type 1-like), transmembrane domain (TM) and short cytoplasmic domain, (semaphorin) 5B	-4.959	0.01388	Monocyte
ENSMUSG00000048582	Gja3	gap junction protein, alpha 3	-4.959	0.01388	Monocyte
ENSMUSG00000042425	Frmpd3	FERM and PDZ domain containing 3	-4.958	0.01384	Monocyte
ENSMUSG00000050553	Gk2	glycerol kinase 2	-4.957	0.01265	Monocyte
ENSMUSG00000029788	Cpa5	carboxypeptidase A5	-4.957	0.01265	Monocyte
ENSMUSG00000055407	Map6	microtubule-associated protein 6	-4.957	0.01265	Monocyte
ENSMUSG00000010064	Slc38a3	solute carrier family 38, member 3	-4.957	0.01265	Monocyte
ENSMUSG00000097884	NA	lincRNA: Gm26543	-4.957	0.01265	Monocyte
ENSMUSG00000045314	Sowahb	sosondowah ankyrin repeat domain family member B	-4.957	0.01265	Monocyte
ENSMUSG00000032012	Nectin1	nectin cell adhesion molecule 1	-4.957	0.01381	Monocyte
ENSMUSG00000045318	Adra2c	adrenergic receptor, alpha 2c	-4.957	0.01381	Monocyte
ENSMUSG00000004187	Kifc2	kinesin family member C2	-4.957	0.01381	Monocyte
ENSMUSG00000040640	Erc2	ELKS/RAB6-interacting/CAST family member 2	-4.956	0.01376	Monocyte
ENSMUSG00000101867	NA	antisense: C78334	-4.956	0.01376	Monocyte
ENSMUSG00000008153	Clstn3	calsyntenin 3	-4.956	0.01376	Monocyte
ENSMUSG00000045087	S1pr5	sphingosine-1-phosphate receptor 5	-4.956	0.01376	Monocyte
ENSMUSG00000037217	Syn1	synapsin I	-4.956	0.01376	Monocyte
ENSMUSG00000037138	Aff3	AF4/FMR2 family, member 3	-4.956	0.01376	Monocyte
ENSMUSG00000029026	Trp73	transformation related protein 73	-4.956	0.01376	Monocyte
ENSMUSG00000024211	Grm8	glutamate receptor, metabotropic 8	-4.956	0.01376	Monocyte
ENSMUSG00000028039	Efna3	ephrin A3	-4.955	0.01277	Monocyte
ENSMUSG00000079259	Trim71	tripartite motif-containing 71	-4.955	0.01373	Monocyte
ENSMUSG00000047787	Flrt1	fibronectin leucine rich transmembrane protein 1	-4.955	0.02931	Monocyte
ENSMUSG00000095649	NA	unprocessed_pseudogene: Gm8979	-4.954	0.02527	Monocyte
ENSMUSG00000020701	Tmem132e	transmembrane protein 132E	-4.953	0.01286	Monocyte
ENSMUSG00000087149	NA	transcribed_unprocessed_pseudogene: Itih5l-ps	-4.953	0.01286	Monocyte
ENSMUSG00000048503	Tmem136	transmembrane protein 136	-4.953	0.01286	Monocyte
ENSMUSG00000025170	Rab40b	Rab40B, member RAS oncogene family	-4.953	0.01286	Monocyte
ENSMUSG00000092083	Kcnb2	potassium voltage gated channel, Shab-related subfamily, member 2	-4.953	0.01286	Monocyte
ENSMUSG00000107902	NA	antisense: Gm32592	-4.953	0.01286	Monocyte
ENSMUSG00000028001	Fga	fibrinogen alpha chain	-4.953	0.01286	Monocyte
ENSMUSG00000045215	Asxl3	additional sex combs like 3 (Drosophila)	-4.953	0.01286	Monocyte
ENSMUSG00000044312	Neurog3	neurogenin 3	-4.953	0.01286	Monocyte
ENSMUSG00000001128	Cfp	complement factor properdin	-4.953	0.0213	Monocyte
ENSMUSG00000043531	Sorcs1	sortilin-related VPS10 domain containing receptor 1	-4.952	0.01292	Monocyte
ENSMUSG00000051985	Igfn1	immunoglobulin-like and fibronectin type III domain containing 1	-4.952	0.01363	Monocyte
ENSMUSG00000003452	Bicd1	bicaudal D homolog 1 (Drosophila)	-4.951	0.01361	Monocyte
ENSMUSG00000083006	NA	processed_pseudogene: Gm15715	-4.951	0.02132	Monocyte
ENSMUSG00000041703	Zic5	zinc finger protein of the cerebellum 5	-4.95	0.01302	Monocyte
ENSMUSG00000078137	Ankrd63	ankyrin repeat domain 63	-4.95	0.01302	Monocyte
ENSMUSG00000033585	Ndn	necdin	-4.95	0.01302	Monocyte
ENSMUSG00000032735	Ablim3	actin binding LIM protein family, member 3	-4.95	0.01302	Monocyte
ENSMUSG00000018566	Slc2a4	solute carrier family 2 (facilitated glucose transporter), member 4	-4.95	0.01302	Monocyte
ENSMUSG00000006529	Itih1	inter-alpha trypsin inhibitor, heavy chain 1	-4.95	0.01302	Monocyte
ENSMUSG00000028195	Cyr61	cysteine rich protein 61	-4.95	0.01302	Monocyte
ENSMUSG00000103770	Pcdha9	protocadherin alpha 9	-4.95	0.01302	Monocyte
ENSMUSG00000028532	Cachd1	cache domain containing 1	-4.95	0.01302	Monocyte
ENSMUSG00000029108	Pcdh7	protocadherin 7	-4.949	0.01351	Monocyte
ENSMUSG00000001819	Hoxd13	homeobox D13	-4.949	0.01351	Monocyte
ENSMUSG00000028370	Pappa	pregnancy-associated plasma protein A	-4.949	0.01351	Monocyte
ENSMUSG00000046589	Lrrc8e	leucine rich repeat containing 8 family, member E	-4.949	0.01351	Monocyte
ENSMUSG00000029757	Dync1i1	dynein cytoplasmic 1 intermediate chain 1	-4.949	0.01351	Monocyte
ENSMUSG00000093942	Olfr46	olfactory receptor 46	-4.949	0.01351	Monocyte
ENSMUSG00000108473	NA	lincRNA: Gm44739	-4.949	0.01351	Monocyte
ENSMUSG00000033227	Wnt6	wingless-type MMTV integration site family, member 6	-4.949	0.01352	Monocyte
ENSMUSG00000030093	Wnt7a	wingless-type MMTV integration site family, member 7A	-4.949	0.01352	Monocyte
ENSMUSG00000045521	Tssk2	testis-specific serine kinase 2	-4.949	0.01352	Monocyte
ENSMUSG00000037944	Ccr7	chemokine (C-C motif) receptor 7	-4.948	0.01312	Monocyte
ENSMUSG00000071531	Gprin2	G protein regulated inducer of neurite outgrowth 2	-4.948	0.01312	Monocyte
ENSMUSG00000030607	Acan	aggrecan	-4.948	0.01312	Monocyte
ENSMUSG00000047495	Dlgap2	discs, large (Drosophila) homolog-associated protein 2	-4.948	0.01312	Monocyte
ENSMUSG00000000094	Tbx4	T-box 4	-4.948	0.01312	Monocyte
ENSMUSG00000026566	Mpzl1	myelin protein zero-like 1	-4.948	0.01312	Monocyte
ENSMUSG00000020758	Itgb4	integrin beta 4	-4.948	0.01346	Monocyte
ENSMUSG00000026694	Mettl13	methyltransferase like 13	-4.948	0.02543	Monocyte
ENSMUSG00000033998	Kcnk1	potassium channel, subfamily K, member 1	-4.947	0.01317	Monocyte
ENSMUSG00000019789	Hey2	hairy/enhancer-of-split related with YRPW motif 2	-4.947	0.01317	Monocyte
ENSMUSG00000060647	NA	pseudogene: Gm7099	-4.947	0.01319	Monocyte
ENSMUSG00000059246	Foxb1	forkhead box B1	-4.947	0.01319	Monocyte
ENSMUSG00000024173	NA	protein_coding: Tpsab1	-4.947	0.01319	Monocyte
ENSMUSG00000019997	Ctgf	connective tissue growth factor	-4.947	0.01319	Monocyte
ENSMUSG00000037892	Pcdh18	protocadherin 18	-4.947	0.01319	Monocyte
ENSMUSG00000037206	Islr	immunoglobulin superfamily containing leucine-rich repeat	-4.947	0.01319	Monocyte
ENSMUSG00000060429	Sntb1	syntrophin, basic 1	-4.947	0.01319	Monocyte
ENSMUSG00000050556	Kcnb1	potassium voltage gated channel, Shab-related subfamily, member 1	-4.946	0.01325	Monocyte
ENSMUSG00000025790	Slco3a1	solute carrier organic anion transporter family, member 3a1	-4.946	0.01338	Monocyte
ENSMUSG00000042258	Isl1	ISL1 transcription factor, LIM/homeodomain	-4.946	0.01338	Monocyte
ENSMUSG00000051490	Foxd4	forkhead box D4	-4.946	0.01338	Monocyte
ENSMUSG00000083378	NA	processed_pseudogene: Gm13196	-4.946	0.01584	Monocyte
ENSMUSG00000043496	Tril	TLR4 interactor with leucine-rich repeats	-4.945	0.01326	Monocyte
ENSMUSG00000009900	Wnt3a	wingless-type MMTV integration site family, member 3A	-4.945	0.01326	Monocyte
ENSMUSG00000063415	Cyp26b1	cytochrome P450, family 26, subfamily b, polypeptide 1	-4.945	0.01326	Monocyte
ENSMUSG00000041923	Nol4	nucleolar protein 4	-4.945	0.01326	Monocyte
ENSMUSG00000047197	Gjd3	gap junction protein, delta 3	-4.945	0.01334	Monocyte
ENSMUSG00000029673	NA	protein_coding: Auts2	-4.945	0.01334	Monocyte
ENSMUSG00000054200	Ffar4	free fatty acid receptor 4	-4.945	0.01334	Monocyte
ENSMUSG00000037605	Adgrl3	adhesion G protein-coupled receptor L3	-4.945	0.01334	Monocyte
ENSMUSG00000044052	Ccr10	chemokine (C-C motif) receptor 10	-4.945	0.01334	Monocyte
ENSMUSG00000033854	Kcnk10	potassium channel, subfamily K, member 10	-4.945	0.01334	Monocyte
ENSMUSG00000005397	Nid1	nidogen 1	-4.945	0.01334	Monocyte
ENSMUSG00000019102	Aldh3a1	aldehyde dehydrogenase family 3, subfamily A1	-4.945	0.01334	Monocyte
ENSMUSG00000067736	NA	unprocessed_pseudogene: Gm10222	-4.945	0.0289	Monocyte
ENSMUSG00000084817	NA	processed_pseudogene: Gm5526	-4.942	0.02991	Monocyte
ENSMUSG00000096807	Hist1h2bm	histone cluster 1, H2bm	-4.942	0.02999	Monocyte
ENSMUSG00000025290	Rps24	ribosomal protein S24	-4.935	0.004102	Monocyte
ENSMUSG00000032172	Olfm2	olfactomedin 2	-4.931	0.02744	Monocyte
ENSMUSG00000087361	NA	lincRNA: 0610043K17Rik	-4.921	0.02133	Monocyte
ENSMUSG00000069184	Zfp72	zinc finger protein 72	-4.914	0.02257	Monocyte
ENSMUSG00000075227	Znhit2	zinc finger, HIT domain containing 2	-4.914	0.0287	Monocyte
ENSMUSG00000078300	NA	processed_pseudogene: Gm2606	-4.912	0.03102	Monocyte
ENSMUSG00000053965	Pde5a	phosphodiesterase 5A, cGMP-specific	-4.909	0.02185	Monocyte
ENSMUSG00000036957	Lrfn3	leucine rich repeat and fibronectin type III domain containing 3	-4.907	0.02792	Monocyte
ENSMUSG00000027900	Dram2	DNA-damage regulated autophagy modulator 2	-4.895	0.005255	Monocyte
ENSMUSG00000076441	Ass1	argininosuccinate synthetase 1	-4.895	0.02453	Monocyte
ENSMUSG00000023978	Prph2	peripherin 2	-4.884	0.01968	Monocyte
ENSMUSG00000090171	Ugt1a2	UDP glucuronosyltransferase 1 family, polypeptide A2	-4.884	0.03042	Monocyte
ENSMUSG00000024761	NA	processed_pseudogene: Gm16437	-4.881	0.0258	Monocyte
ENSMUSG00000052062	Pard3b	par-3 family cell polarity regulator beta	-4.88	0.02797	Monocyte
ENSMUSG00000024911	Fibp	fibroblast growth factor (acidic) intracellular binding protein	-4.878	0.0265	Monocyte
ENSMUSG00000062797	Hikeshi	heat shock protein nuclear import factor	-4.877	0.02567	Monocyte
ENSMUSG00000022528	Hes1	hairy and enhancer of split 1 (Drosophila)	-4.877	0.02792	Monocyte
ENSMUSG00000064080	Fbln2	fibulin 2	-4.872	0.01785	Monocyte
ENSMUSG00000021782	Dlg5	discs, large homolog 5 (Drosophila)	-4.87	0.02061	Monocyte
ENSMUSG00000040797	Iqsec3	IQ motif and Sec7 domain 3	-4.869	0.01827	Monocyte
ENSMUSG00000004221	Ikbkg	inhibitor of kappaB kinase gamma	-4.869	0.01955	Monocyte
ENSMUSG00000054150	Syne3	spectrin repeat containing, nuclear envelope family member 3	-4.869	0.02238	Monocyte
ENSMUSG00000076431	Sox4	SRY (sex determining region Y)-box 4	-4.869	0.02982	Monocyte
ENSMUSG00000051726	Kcnf1	potassium voltage-gated channel, subfamily F, member 1	-4.868	0.01859	Monocyte
ENSMUSG00000101655	NA	lincRNA: 2310040G24Rik	-4.867	0.03196	Monocyte
ENSMUSG00000055717	Slain1	SLAIN motif family, member 1	-4.866	0.0262	Monocyte
ENSMUSG00000061751	Kalrn	kalirin, RhoGEF kinase	-4.865	0.02954	Monocyte
ENSMUSG00000066407	NA	protein_coding: Gm10263	-4.857	0.01679	Monocyte
ENSMUSG00000029464	Gpn3	GPN-loop GTPase 3	-4.857	0.0311	Monocyte
ENSMUSG00000067526	Olfr1425	olfactory receptor 1425	-4.856	0.01702	Monocyte
ENSMUSG00000053164	Gpr21	G protein-coupled receptor 21	-4.85	0.03017	Monocyte
ENSMUSG00000069986	NA	processed_pseudogene: Gm8054	-4.848	0.01499	Monocyte
ENSMUSG00000085768	NA	antisense: Gm13707	-4.847	0.02299	Monocyte
ENSMUSG00000096029	Olfr679	olfactory receptor 679	-4.846	0.01522	Monocyte
ENSMUSG00000029605	Oas1b	2'-5' oligoadenylate synthetase 1B	-4.843	0.02725	Monocyte
ENSMUSG00000053541	NA	unprocessed_pseudogene: Gm4759	-4.842	0.01536	Monocyte
ENSMUSG00000024236	Svil	supervillin	-4.842	0.01757	Monocyte
ENSMUSG00000038271	Iffo1	intermediate filament family orphan 1	-4.834	0.02156	Monocyte
ENSMUSG00000015702	Anxa9	annexin A9	-4.82	0.0341	Monocyte
ENSMUSG00000001473	Tubb6	tubulin, beta 6 class V	-4.815	0.02139	Monocyte
ENSMUSG00000101210	NA	TEC: Gm28720	-4.814	0.02313	Monocyte
ENSMUSG00000042293	Gm5617	predicted gene 5617	-4.811	0.03461	Monocyte
ENSMUSG00000090062	NA	antisense: Galnt6os	-4.81	0.02301	Monocyte
ENSMUSG00000035770	Dync1li2	dynein, cytoplasmic 1 light intermediate chain 2	-4.809	0.02124	Monocyte
ENSMUSG00000021198	Unc79	unc-79 homolog (C. elegans)	-4.805	0.02284	Monocyte
ENSMUSG00000107719	NA	TEC: Gm43937	-4.805	0.02285	Monocyte
ENSMUSG00000018500	Adora2b	adenosine A2b receptor	-4.802	0.02278	Monocyte
ENSMUSG00000037003	Tns2	tensin 2	-4.798	0.02267	Monocyte
ENSMUSG00000025218	Poll	polymerase (DNA directed), lambda	-4.797	0.03369	Monocyte
ENSMUSG00000051065	Mb21d2	Mab-21 domain containing 2	-4.796	0.02257	Monocyte
ENSMUSG00000041609	Ccdc64	coiled-coil domain containing 64	-4.795	0.02254	Monocyte
ENSMUSG00000097974	NA	lincRNA: Gm10605	-4.795	0.03141	Monocyte
ENSMUSG00000031398	Plxna3	plexin A3	-4.791	0.02712	Monocyte
ENSMUSG00000059003	Grin2a	glutamate receptor, ionotropic, NMDA2A (epsilon 1)	-4.789	0.02231	Monocyte
ENSMUSG00000025650	Col7a1	collagen, type VII, alpha 1	-4.789	0.02233	Monocyte
ENSMUSG00000017405	Nek8	NIMA (never in mitosis gene a)-related expressed kinase 8	-4.788	0.0223	Monocyte
ENSMUSG00000035757	Selo	selenoprotein O	-4.788	0.0295	Monocyte
ENSMUSG00000053388	Trim50	tripartite motif-containing 50	-4.787	0.02226	Monocyte
ENSMUSG00000036295	Lrrn3	leucine rich repeat protein 3, neuronal	-4.787	0.02841	Monocyte
ENSMUSG00000028518	Prkaa2	protein kinase, AMP-activated, alpha 2 catalytic subunit	-4.785	0.02495	Monocyte
ENSMUSG00000078125	NA	processed_pseudogene: Gm10916	-4.784	0.02214	Monocyte
ENSMUSG00000022707	Gbe1	glucan (1,4-alpha-), branching enzyme 1	-4.782	0.03269	Monocyte
ENSMUSG00000030411	NA	protein_coding: Nova2	-4.781	0.02457	Monocyte
ENSMUSG00000041801	Phlda3	pleckstrin homology like domain, family A, member 3	-4.779	0.02196	Monocyte
ENSMUSG00000069862	NA	processed_pseudogene: Rps12-ps9	-4.779	0.02739	Monocyte
ENSMUSG00000038697	Taf5l	TATA-box binding protein associated factor 5 like	-4.779	0.03317	Monocyte
ENSMUSG00000019849	Prep	prolyl endopeptidase	-4.777	0.02348	Monocyte
ENSMUSG00000029348	Asphd2	aspartate beta-hydroxylase domain containing 2	-4.774	0.02175	Monocyte
ENSMUSG00000035200	Chrnb4	cholinergic receptor, nicotinic, beta polypeptide 4	-4.773	0.02172	Monocyte
ENSMUSG00000027797	Dclk1	doublecortin-like kinase 1	-4.768	0.02152	Monocyte
ENSMUSG00000069272	Hist1h2ae	histone cluster 1, H2ae	-4.767	0.02146	Monocyte
ENSMUSG00000009687	Fxyd5	FXYD domain-containing ion transport regulator 5	-4.767	0.02296	Monocyte
ENSMUSG00000044339	Alkbh2	alkB homolog 2, alpha-ketoglutarate-dependent dioxygenase	-4.767	0.03635	Monocyte
ENSMUSG00000033981	Gria2	glutamate receptor, ionotropic, AMPA2 (alpha 2)	-4.766	0.02144	Monocyte
ENSMUSG00000009828	Ick	intestinal cell kinase	-4.766	0.02164	Monocyte
ENSMUSG00000087660	NA	antisense: B230398E01Rik	-4.766	0.025	Monocyte
ENSMUSG00000018776	Slc35g3	solute carrier family 35, member G3	-4.764	0.02135	Monocyte
ENSMUSG00000038279	Nop2	NOP2 nucleolar protein	-4.76	0.03426	Monocyte
ENSMUSG00000005580	Adcy9	adenylate cyclase 9	-4.759	0.03225	Monocyte
ENSMUSG00000000567	Sox9	SRY (sex determining region Y)-box 9	-4.758	0.02107	Monocyte
ENSMUSG00000020135	Apc2	adenomatosis polyposis coli 2	-4.758	0.0211	Monocyte
ENSMUSG00000036752	Tubb4b	tubulin, beta 4B class IVB	-4.756	0.03264	Monocyte
ENSMUSG00000045034	Ankrd34b	ankyrin repeat domain 34B	-4.755	0.02095	Monocyte
ENSMUSG00000020873	Slc35b1	solute carrier family 35, member B1	-4.754	0.03393	Monocyte
ENSMUSG00000097737	NA	lincRNA: Gm26530	-4.753	0.03681	Monocyte
ENSMUSG00000024639	Gnaq	guanine nucleotide binding protein, alpha q polypeptide	-4.752	0.004009	Monocyte
ENSMUSG00000037600	Kdf1	keratinocyte differentiation factor 1	-4.752	0.02083	Monocyte
ENSMUSG00000051375	Pcdh1	protocadherin 1	-4.752	0.02083	Monocyte
ENSMUSG00000030406	Gipr	gastric inhibitory polypeptide receptor	-4.751	0.02078	Monocyte
ENSMUSG00000043079	Synpo	synaptopodin	-4.751	0.03542	Monocyte
ENSMUSG00000026609	Ush2a	Usher syndrome 2A	-4.748	0.02067	Monocyte
ENSMUSG00000083854	NA	processed_pseudogene: Dnajc19-ps	-4.747	0.02064	Monocyte
ENSMUSG00000020627	Klhl29	kelch-like 29	-4.746	0.0206	Monocyte
ENSMUSG00000042284	Itga1	integrin alpha 1	-4.746	0.02496	Monocyte
ENSMUSG00000103906	Tigd5	tigger transposable element derived 5	-4.745	0.02055	Monocyte
ENSMUSG00000098988	NA	misc_RNA: Gm28008	-4.745	0.03408	Monocyte
ENSMUSG00000037016	Frem2	Fras1 related extracellular matrix protein 2	-4.744	0.02049	Monocyte
ENSMUSG00000062044	Lmtk3	lemur tyrosine kinase 3	-4.744	0.02051	Monocyte
ENSMUSG00000025927	Tfap2b	transcription factor AP-2 beta	-4.743	0.02047	Monocyte
ENSMUSG00000038738	Shank1	SH3/ankyrin domain gene 1	-4.743	0.0284	Monocyte
ENSMUSG00000020908	Myh3	myosin, heavy polypeptide 3, skeletal muscle, embryonic	-4.742	0.02042	Monocyte
ENSMUSG00000022456	2003-09-01	septin 3	-4.742	0.02468	Monocyte
ENSMUSG00000045052	Prlhr	prolactin releasing hormone receptor	-4.741	0.02038	Monocyte
ENSMUSG00000011751	Sptbn4	spectrin beta, non-erythrocytic 4	-4.741	0.02038	Monocyte
ENSMUSG00000030468	Siglecg	sialic acid binding Ig-like lectin G	-4.741	0.03192	Monocyte
ENSMUSG00000039577	Nphp4	nephronophthisis 4 (juvenile) homolog (human)	-4.74	0.02032	Monocyte
ENSMUSG00000018470	Kcnab3	potassium voltage-gated channel, shaker-related subfamily, beta member 3	-4.74	0.02034	Monocyte
ENSMUSG00000015829	Tnr	tenascin R	-4.74	0.02035	Monocyte
ENSMUSG00000020598	Nrcam	neuronal cell adhesion molecule	-4.74	0.02036	Monocyte
ENSMUSG00000026333	Gin1	gypsy retrotransposon integrase 1	-4.74	0.03622	Monocyte
ENSMUSG00000004044	Ptrf	polymerase I and transcript release factor	-4.739	0.02027	Monocyte
ENSMUSG00000108446	NA	processed_transcript: Gm44997	-4.739	0.02028	Monocyte
ENSMUSG00000014786	Slc9a5	solute carrier family 9 (sodium/hydrogen exchanger), member 5	-4.739	0.02031	Monocyte
ENSMUSG00000094969	NA	miRNA: Gm22420	-4.738	0.02928	Monocyte
ENSMUSG00000021541	Trpc7	transient receptor potential cation channel, subfamily C, member 7	-4.737	0.02021	Monocyte
ENSMUSG00000070443	NA	processed_pseudogene: Gm10291	-4.737	0.02451	Monocyte
ENSMUSG00000111875	NA	processed_pseudogene: RP23-48A24.3	-4.736	0.02409	Monocyte
ENSMUSG00000040289	Hey1	hairy/enhancer-of-split related with YRPW motif 1	-4.735	0.02013	Monocyte
ENSMUSG00000042116	Vwa1	von Willebrand factor A domain containing 1	-4.735	0.02013	Monocyte
ENSMUSG00000030087	Klf15	Kruppel-like factor 15	-4.734	0.01829	Monocyte
ENSMUSG00000023982	Guca1a	guanylate cyclase activator 1a (retina)	-4.734	0.02005	Monocyte
ENSMUSG00000015599	Ttbk1	tau tubulin kinase 1	-4.733	0.02003	Monocyte
ENSMUSG00000068696	Gpr88	G-protein coupled receptor 88	-4.733	0.02003	Monocyte
ENSMUSG00000041710	Trpc5	transient receptor potential cation channel, subfamily C, member 5	-4.733	0.02003	Monocyte
ENSMUSG00000023905	Tnfrsf12a	tumor necrosis factor receptor superfamily, member 12a	-4.732	0.01997	Monocyte
ENSMUSG00000029868	Trpv6	transient receptor potential cation channel, subfamily V, member 6	-4.732	0.02316	Monocyte
ENSMUSG00000084319	NA	processed_pseudogene: Tpt1-ps3	-4.732	0.03213	Monocyte
ENSMUSG00000036523	Greb1	gene regulated by estrogen in breast cancer protein	-4.731	0.01992	Monocyte
ENSMUSG00000038248	Sobp	sine oculis-binding protein homolog (Drosophila)	-4.731	0.01992	Monocyte
ENSMUSG00000052135	Foxo6	forkhead box O6	-4.731	0.01992	Monocyte
ENSMUSG00000020614	Fam20a	family with sequence similarity 20, member A	-4.731	0.01994	Monocyte
ENSMUSG00000052273	Dnah3	dynein, axonemal, heavy chain 3	-4.731	0.01994	Monocyte
ENSMUSG00000074207	Adh1	alcohol dehydrogenase 1 (class I)	-4.73	0.01671	Monocyte
ENSMUSG00000091604	NA	protein_coding: Gm17349	-4.73	0.01671	Monocyte
ENSMUSG00000102920	NA	unprocessed_pseudogene: Olfr416-ps1	-4.73	0.01671	Monocyte
ENSMUSG00000067231	Cyp2c65	cytochrome P450, family 2, subfamily c, polypeptide 65	-4.73	0.01671	Monocyte
ENSMUSG00000025551	Fgf14	fibroblast growth factor 14	-4.73	0.01671	Monocyte
ENSMUSG00000045792	Olfr578	olfactory receptor 578	-4.73	0.01671	Monocyte
ENSMUSG00000102758	Naaladl2	N-acetylated alpha-linked acidic dipeptidase-like 2	-4.73	0.01671	Monocyte
ENSMUSG00000080115	Mettl21b	methyltransferase like 21B	-4.73	0.01671	Monocyte
ENSMUSG00000039257	Vstm2b	V-set and transmembrane domain containing 2B	-4.73	0.01671	Monocyte
ENSMUSG00000086545	Lrrc3c	leucine rich repeat containing 3C	-4.73	0.01671	Monocyte
ENSMUSG00000037813	D630003M21Rik	RIKEN cDNA D630003M21 gene	-4.73	0.01671	Monocyte
ENSMUSG00000108467	NA	TEC: Gm45211	-4.73	0.01671	Monocyte
ENSMUSG00000001672	Marveld3	MARVEL (membrane-associating) domain containing 3	-4.73	0.01671	Monocyte
ENSMUSG00000029851	Tcaf2	TRPM8 channel-associated factor 2	-4.73	0.01671	Monocyte
ENSMUSG00000109392	NA	protein_coding: Gm5737	-4.73	0.01671	Monocyte
ENSMUSG00000095903	Olfr968	olfactory receptor 968	-4.73	0.01671	Monocyte
ENSMUSG00000063881	Olfr376	olfactory receptor 376	-4.73	0.01671	Monocyte
ENSMUSG00000058250	Tas2r138	taste receptor, type 2, member 138	-4.73	0.01671	Monocyte
ENSMUSG00000031377	Bmx	BMX non-receptor tyrosine kinase	-4.73	0.01671	Monocyte
ENSMUSG00000045915	Ccdc42	coiled-coil domain containing 42	-4.73	0.01671	Monocyte
ENSMUSG00000104498	NA	TEC: Gm37110	-4.73	0.01671	Monocyte
ENSMUSG00000022464	Slc38a4	solute carrier family 38, member 4	-4.73	0.01671	Monocyte
ENSMUSG00000021062	Rab15	RAB15, member RAS oncogene family	-4.73	0.01671	Monocyte
ENSMUSG00000026874	Hc	hemolytic complement	-4.73	0.01671	Monocyte
ENSMUSG00000110563	NA	processed_pseudogene: RP23-390K13.4	-4.73	0.01671	Monocyte
ENSMUSG00000051036	Ttc24	tetratricopeptide repeat domain 24	-4.73	0.01671	Monocyte
ENSMUSG00000042401	Crtac1	cartilage acidic protein 1	-4.73	0.01671	Monocyte
ENSMUSG00000030825	Hsd17b14	hydroxysteroid (17-beta) dehydrogenase 14	-4.73	0.01671	Monocyte
ENSMUSG00000098507	NA	miRNA: Gm27935	-4.73	0.01671	Monocyte
ENSMUSG00000100838	NA	protein_coding: Gm29094	-4.73	0.01671	Monocyte
ENSMUSG00000094571	NA	miRNA: Gm23551	-4.73	0.01671	Monocyte
ENSMUSG00000075549	NA	antisense: Gm6878	-4.73	0.01671	Monocyte
ENSMUSG00000084017	NA	processed_pseudogene: Rpl21-ps9	-4.73	0.01671	Monocyte
ENSMUSG00000095000	NA	miRNA: Gm25171	-4.73	0.01671	Monocyte
ENSMUSG00000046697	Enpp7	ectonucleotide pyrophosphatase/phosphodiesterase 7	-4.73	0.01987	Monocyte
ENSMUSG00000022206	Npr3	natriuretic peptide receptor 3	-4.73	0.01989	Monocyte
ENSMUSG00000032334	Loxl1	lysyl oxidase-like 1	-4.729	0.01984	Monocyte
ENSMUSG00000050272	Dscam	Down syndrome cell adhesion molecule	-4.729	0.01984	Monocyte
ENSMUSG00000021359	Tfap2a	transcription factor AP-2, alpha	-4.729	0.01984	Monocyte
ENSMUSG00000078653	Cntd1	cyclin N-terminal domain containing 1	-4.729	0.02318	Monocyte
ENSMUSG00000010080	Epn3	epsin 3	-4.728	0.01979	Monocyte
ENSMUSG00000049230	NA	protein_coding: Gm9833	-4.728	0.02186	Monocyte
ENSMUSG00000037579	Kcnh3	potassium voltage-gated channel, subfamily H (eag-related), member 3	-4.727	0.01975	Monocyte
ENSMUSG00000053465	Hs6st3	heparan sulfate 6-O-sulfotransferase 3	-4.727	0.01977	Monocyte
ENSMUSG00000068270	Shroom4	shroom family member 4	-4.727	0.01977	Monocyte
ENSMUSG00000090061	Nwd2	NACHT and WD repeat domain containing 2	-4.727	0.01977	Monocyte
ENSMUSG00000005553	Atp4a	ATPase, H+/K+ exchanging, gastric, alpha polypeptide	-4.726	0.0197	Monocyte
ENSMUSG00000033788	Dysf	dysferlin	-4.726	0.0197	Monocyte
ENSMUSG00000004231	Pax2	paired box 2	-4.726	0.01972	Monocyte
ENSMUSG00000002578	Ikzf4	IKAROS family zinc finger 4	-4.726	0.02229	Monocyte
ENSMUSG00000034329	Brip1	BRCA1 interacting protein C-terminal helicase 1	-4.726	0.0318	Monocyte
ENSMUSG00000049515	Espnl	espin-like	-4.725	0.01968	Monocyte
ENSMUSG00000040794	C1qtnf4	C1q and tumor necrosis factor related protein 4	-4.724	0.01963	Monocyte
ENSMUSG00000029603	Dtx1	deltex 1, E3 ubiquitin ligase	-4.723	0.01958	Monocyte
ENSMUSG00000042010	Acacb	acetyl-Coenzyme A carboxylase beta	-4.723	0.01958	Monocyte
ENSMUSG00000096146	Kcnj11	potassium inwardly rectifying channel, subfamily J, member 11	-4.723	0.01958	Monocyte
ENSMUSG00000021743	Fezf2	Fez family zinc finger 2	-4.723	0.01958	Monocyte
ENSMUSG00000026587	Astn1	astrotactin 1	-4.722	0.01952	Monocyte
ENSMUSG00000051279	Gdf6	growth differentiation factor 6	-4.722	0.01955	Monocyte
ENSMUSG00000035277	Arx	aristaless related homeobox	-4.722	0.01955	Monocyte
ENSMUSG00000021301	Hecw1	HECT, C2 and WW domain containing E3 ubiquitin protein ligase 1	-4.722	0.01955	Monocyte
ENSMUSG00000058620	Adra2b	adrenergic receptor, alpha 2b	-4.722	0.01955	Monocyte
ENSMUSG00000034762	Glis1	GLIS family zinc finger 1	-4.721	0.0195	Monocyte
ENSMUSG00000050963	Kcns2	K+ voltage-gated channel, subfamily S, 2	-4.721	0.0195	Monocyte
ENSMUSG00000029545	Acads	acyl-Coenzyme A dehydrogenase, short chain	-4.721	0.03802	Monocyte
ENSMUSG00000078365	Mos	Moloney sarcoma oncogene	-4.72	0.01734	Monocyte
ENSMUSG00000040714	Klc3	kinesin light chain 3	-4.72	0.01734	Monocyte
ENSMUSG00000020297	Nsg2	neuron specific gene family member 2	-4.72	0.01734	Monocyte
ENSMUSG00000021609	Slc6a3	solute carrier family 6 (neurotransmitter transporter, dopamine), member 3	-4.72	0.01734	Monocyte
ENSMUSG00000003273	Car11	carbonic anhydrase 11	-4.72	0.01734	Monocyte
ENSMUSG00000040649	Rimklb	ribosomal modification protein rimK-like family member B	-4.72	0.01734	Monocyte
ENSMUSG00000062393	Dgkk	diacylglycerol kinase kappa	-4.72	0.01734	Monocyte
ENSMUSG00000045281	Gpr20	G protein-coupled receptor 20	-4.72	0.01734	Monocyte
ENSMUSG00000036872	Abcc12	ATP-binding cassette, sub-family C (CFTR/MRP), member 12	-4.72	0.01734	Monocyte
ENSMUSG00000093800	NA	processed_pseudogene: Gm20796	-4.72	0.01734	Monocyte
ENSMUSG00000032105	Pdzd3	PDZ domain containing 3	-4.72	0.01734	Monocyte
ENSMUSG00000016458	Wt1	Wilms tumor 1 homolog	-4.72	0.01734	Monocyte
ENSMUSG00000059816	Fam159a	family with sequence similarity 159, member A	-4.72	0.01734	Monocyte
ENSMUSG00000070644	Etnk2	ethanolamine kinase 2	-4.72	0.01734	Monocyte
ENSMUSG00000082348	NA	processed_pseudogene: Gm12807	-4.72	0.01734	Monocyte
ENSMUSG00000048003	Catsper4	cation channel, sperm associated 4	-4.72	0.01734	Monocyte
ENSMUSG00000018845	Unc45b	unc-45 myosin chaperone B	-4.72	0.01734	Monocyte
ENSMUSG00000101107	NA	lincRNA: Gm28587	-4.72	0.01734	Monocyte
ENSMUSG00000092702	NA	misc_RNA: Gm24514	-4.72	0.01734	Monocyte
ENSMUSG00000023484	Prph	peripherin	-4.72	0.01734	Monocyte
ENSMUSG00000070880	Gad1	glutamate decarboxylase 1	-4.72	0.01734	Monocyte
ENSMUSG00000024619	Cdx1	caudal type homeobox 1	-4.72	0.01734	Monocyte
ENSMUSG00000075068	Olfr140	olfactory receptor 140	-4.72	0.01734	Monocyte
ENSMUSG00000040283	Btnl9	butyrophilin-like 9	-4.72	0.01734	Monocyte
ENSMUSG00000091680	Klhdc7b	kelch domain containing 7B	-4.72	0.01734	Monocyte
ENSMUSG00000027547	Sall4	sal-like 4 (Drosophila)	-4.72	0.01734	Monocyte
ENSMUSG00000005649	Cabp5	calcium binding protein 5	-4.72	0.01734	Monocyte
ENSMUSG00000021565	Slc6a19	solute carrier family 6 (neurotransmitter transporter), member 19	-4.72	0.01734	Monocyte
ENSMUSG00000028347	Tmeff1	transmembrane protein with EGF-like and two follistatin-like domains 1	-4.72	0.01734	Monocyte
ENSMUSG00000002341	Ncan	neurocan	-4.72	0.01734	Monocyte
ENSMUSG00000064325	Hhip	Hedgehog-interacting protein	-4.72	0.01734	Monocyte
ENSMUSG00000051596	Otop1	otopetrin 1	-4.72	0.01734	Monocyte
ENSMUSG00000034171	Faah	fatty acid amide hydrolase	-4.72	0.01734	Monocyte
ENSMUSG00000037624	Kcnk2	potassium channel, subfamily K, member 2	-4.72	0.01734	Monocyte
ENSMUSG00000060548	Tnfrsf19	tumor necrosis factor receptor superfamily, member 19	-4.72	0.01734	Monocyte
ENSMUSG00000041771	Slc24a4	solute carrier family 24 (sodium/potassium/calcium exchanger), member 4	-4.72	0.01734	Monocyte
ENSMUSG00000024518	Rax	retina and anterior neural fold homeobox	-4.72	0.01734	Monocyte
ENSMUSG00000095236	Olfr38	olfactory receptor 38	-4.72	0.01734	Monocyte
ENSMUSG00000026062	Slc9a2	solute carrier family 9 (sodium/hydrogen exchanger), member 2	-4.72	0.01734	Monocyte
ENSMUSG00000073906	Olfr692	olfactory receptor 692	-4.72	0.01734	Monocyte
ENSMUSG00000037625	Cldn11	claudin 11	-4.72	0.01734	Monocyte
ENSMUSG00000095035	NA	miRNA: Gm22346	-4.72	0.01734	Monocyte
ENSMUSG00000033063	Cntnap3	contactin associated protein-like 3	-4.72	0.01734	Monocyte
ENSMUSG00000086743	NA	processed_pseudogene: Hnrnpa1l2-ps	-4.72	0.01734	Monocyte
ENSMUSG00000049848	Ceacam19	carcinoembryonic antigen-related cell adhesion molecule 19	-4.72	0.01734	Monocyte
ENSMUSG00000089648	NA	processed_pseudogene: Gm15790	-4.72	0.01734	Monocyte
ENSMUSG00000043357	Olfr187	olfactory receptor 187	-4.72	0.01734	Monocyte
ENSMUSG00000023000	Dhh	desert hedgehog	-4.72	0.01944	Monocyte
ENSMUSG00000046922	Gpr6	G protein-coupled receptor 6	-4.719	0.0194	Monocyte
ENSMUSG00000081957	NA	processed_pseudogene: Ak3l2-ps	-4.719	0.01943	Monocyte
ENSMUSG00000005628	Tmod4	tropomodulin 4	-4.718	0.01939	Monocyte
ENSMUSG00000056380	Gpr50	G-protein-coupled receptor 50	-4.718	0.01939	Monocyte
ENSMUSG00000025582	Nptx1	neuronal pentraxin 1	-4.718	0.01939	Monocyte
ENSMUSG00000037386	Rims2	regulating synaptic membrane exocytosis 2	-4.718	0.01939	Monocyte
ENSMUSG00000051817	Sox12	SRY (sex determining region Y)-box 12	-4.718	0.02113	Monocyte
ENSMUSG00000070990	Foxe1	forkhead box E1	-4.718	0.02117	Monocyte
ENSMUSG00000034685	Fam171a2	family with sequence similarity 171, member A2	-4.717	0.01757	Monocyte
ENSMUSG00000008932	Slc1a7	solute carrier family 1 (glutamate transporter), member 7	-4.717	0.01757	Monocyte
ENSMUSG00000022203	Efs	embryonal Fyn-associated substrate	-4.717	0.01757	Monocyte
ENSMUSG00000019913	Sim1	single-minded homolog 1 (Drosophila)	-4.717	0.01757	Monocyte
ENSMUSG00000073969	Olfr556	olfactory receptor 556	-4.717	0.01757	Monocyte
ENSMUSG00000025932	Eya1	EYA transcriptional coactivator and phosphatase 1	-4.717	0.01757	Monocyte
ENSMUSG00000065616	NA	miRNA: Mir375	-4.717	0.01757	Monocyte
ENSMUSG00000043857	Mgat5b	mannoside acetylglucosaminyltransferase 5, isoenzyme B	-4.717	0.01757	Monocyte
ENSMUSG00000028005	Gucy1b3	guanylate cyclase 1, soluble, beta 3	-4.717	0.01757	Monocyte
ENSMUSG00000021721	Htr1a	5-hydroxytryptamine (serotonin) receptor 1A	-4.717	0.01757	Monocyte
ENSMUSG00000001661	Hoxc6	homeobox C6	-4.717	0.01757	Monocyte
ENSMUSG00000024500	Ppp2r2b	protein phosphatase 2, regulatory subunit B, beta	-4.717	0.01931	Monocyte
ENSMUSG00000037014	Sstr4	somatostatin receptor 4	-4.717	0.01931	Monocyte
ENSMUSG00000001510	Dlx3	distal-less homeobox 3	-4.717	0.01931	Monocyte
ENSMUSG00000047658	Gal3st3	galactose-3-O-sulfotransferase 3	-4.717	0.02105	Monocyte
ENSMUSG00000061080	Lsamp	limbic system-associated membrane protein	-4.716	0.01929	Monocyte
ENSMUSG00000044292	Olfr978	olfactory receptor 978	-4.716	0.01929	Monocyte
ENSMUSG00000056427	Slit3	slit homolog 3 (Drosophila)	-4.716	0.01929	Monocyte
ENSMUSG00000031688	Pou4f2	POU domain, class 4, transcription factor 2	-4.716	0.01929	Monocyte
ENSMUSG00000049604	Hoxb13	homeobox B13	-4.716	0.01929	Monocyte
ENSMUSG00000026235	Epha4	Eph receptor A4	-4.716	0.01929	Monocyte
ENSMUSG00000046908	Ltb4r1	leukotriene B4 receptor 1	-4.716	0.01929	Monocyte
ENSMUSG00000028033	Kcnq5	potassium voltage-gated channel, subfamily Q, member 5	-4.716	0.01929	Monocyte
ENSMUSG00000020524	Gria1	glutamate receptor, ionotropic, AMPA1 (alpha 1)	-4.716	0.01929	Monocyte
ENSMUSG00000063887	Nlgn1	neuroligin 1	-4.715	0.01924	Monocyte
ENSMUSG00000098232	NA	processed_pseudogene: Gm3671	-4.715	0.01924	Monocyte
ENSMUSG00000027581	Stmn3	stathmin-like 3	-4.714	0.01772	Monocyte
ENSMUSG00000066197	Gpr139	G protein-coupled receptor 139	-4.714	0.01772	Monocyte
ENSMUSG00000032053	Pou2af1	POU domain, class 2, associating factor 1	-4.714	0.01772	Monocyte
ENSMUSG00000030898	Cckbr	cholecystokinin B receptor	-4.714	0.01772	Monocyte
ENSMUSG00000028488	Sh3gl2	SH3-domain GRB2-like 2	-4.714	0.01772	Monocyte
ENSMUSG00000070473	Cldn3	claudin 3	-4.714	0.01772	Monocyte
ENSMUSG00000027568	Ntsr1	neurotensin receptor 1	-4.714	0.01772	Monocyte
ENSMUSG00000043673	Kcns3	potassium voltage-gated channel, delayed-rectifier, subfamily S, member 3	-4.714	0.01772	Monocyte
ENSMUSG00000026354	Lct	lactase	-4.714	0.01921	Monocyte
ENSMUSG00000055210	Foxd2	forkhead box D2	-4.714	0.01921	Monocyte
ENSMUSG00000025229	Pitx3	paired-like homeodomain transcription factor 3	-4.714	0.01921	Monocyte
ENSMUSG00000021255	Esrrb	estrogen related receptor, beta	-4.714	0.01921	Monocyte
ENSMUSG00000029563	Foxp2	forkhead box P2	-4.714	0.02107	Monocyte
ENSMUSG00000025938	Slco5a1	solute carrier organic anion transporter family, member 5A1	-4.713	0.01784	Monocyte
ENSMUSG00000054978	Kbtbd13	kelch repeat and BTB (POZ) domain containing 13	-4.713	0.01784	Monocyte
ENSMUSG00000056648	Hoxb8	homeobox B8	-4.713	0.01784	Monocyte
ENSMUSG00000061911	Myt1l	myelin transcription factor 1-like	-4.713	0.01784	Monocyte
ENSMUSG00000031355	Arhgap6	Rho GTPase activating protein 6	-4.713	0.01784	Monocyte
ENSMUSG00000012520	Phox2b	paired-like homeobox 2b	-4.713	0.01784	Monocyte
ENSMUSG00000090467	NA	processed_pseudogene: Gm4613	-4.713	0.01784	Monocyte
ENSMUSG00000045284	Dcaf12l1	DDB1 and CUL4 associated factor 12-like 1	-4.713	0.01784	Monocyte
ENSMUSG00000041548	Hspb8	heat shock protein 8	-4.713	0.01784	Monocyte
ENSMUSG00000026398	Nr5a2	nuclear receptor subfamily 5, group A, member 2	-4.713	0.01784	Monocyte
ENSMUSG00000029707	Fscn3	fascin actin-bundling protein 3	-4.713	0.01784	Monocyte
ENSMUSG00000089724	Krtap4-8	keratin associated protein 4-8	-4.713	0.01784	Monocyte
ENSMUSG00000043753	Dmrta1	doublesex and mab-3 related transcription factor like family A1	-4.713	0.01784	Monocyte
ENSMUSG00000060487	Samd5	sterile alpha motif domain containing 5	-4.713	0.01784	Monocyte
ENSMUSG00000027716	Trpc3	transient receptor potential cation channel, subfamily C, member 3	-4.713	0.01784	Monocyte
ENSMUSG00000056812	St8sia3	ST8 alpha-N-acetyl-neuraminide alpha-2,8-sialyltransferase 3	-4.713	0.01784	Monocyte
ENSMUSG00000026885	Ttll11	tubulin tyrosine ligase-like family, member 11	-4.713	0.01784	Monocyte
ENSMUSG00000021478	Drd1	dopamine receptor D1	-4.713	0.01784	Monocyte
ENSMUSG00000079466	Prdm12	PR domain containing 12	-4.713	0.01784	Monocyte
ENSMUSG00000025557	Slc15a1	solute carrier family 15 (oligopeptide transporter), member 1	-4.713	0.01784	Monocyte
ENSMUSG00000036131	Frmd7	FERM domain containing 7	-4.713	0.01784	Monocyte
ENSMUSG00000022103	Gfra2	glial cell line derived neurotrophic factor family receptor alpha 2	-4.713	0.01914	Monocyte
ENSMUSG00000052353	Cemip	cell migration inducing protein, hyaluronan binding	-4.713	0.01914	Monocyte
ENSMUSG00000103310	Pcdha12	protocadherin alpha 12	-4.713	0.01914	Monocyte
ENSMUSG00000037034	Pax1	paired box 1	-4.713	0.01916	Monocyte
ENSMUSG00000002104	Rapsn	receptor-associated protein of the synapse	-4.713	0.03093	Monocyte
ENSMUSG00000029166	Mapre3	microtubule-associated protein, RP/EB family, member 3	-4.713	0.03844	Monocyte
ENSMUSG00000054477	Kcnn2	potassium intermediate/small conductance calcium-activated channel, subfamily N, member 2	-4.712	0.01909	Monocyte
ENSMUSG00000024620	Pdgfrb	platelet derived growth factor receptor, beta polypeptide	-4.712	0.01909	Monocyte
ENSMUSG00000003469	Phyhip	phytanoyl-CoA hydroxylase interacting protein	-4.712	0.01909	Monocyte
ENSMUSG00000039154	Shd	src homology 2 domain-containing transforming protein D	-4.712	0.01909	Monocyte
ENSMUSG00000025128	Bhlhe22	basic helix-loop-helix family, member e22	-4.712	0.01909	Monocyte
ENSMUSG00000026725	Tnn	tenascin N	-4.712	0.01909	Monocyte
ENSMUSG00000030507	Dbx1	developing brain homeobox 1	-4.712	0.01909	Monocyte
ENSMUSG00000059327	Eda	ectodysplasin-A	-4.712	0.01909	Monocyte
ENSMUSG00000081076	NA	processed_pseudogene: Rpsa-ps4	-4.712	0.01909	Monocyte
ENSMUSG00000045348	Nyap1	neuronal tyrosine-phosphorylated phosphoinositide 3-kinase adaptor 1	-4.712	0.01909	Monocyte
ENSMUSG00000068452	Duox2	dual oxidase 2	-4.712	0.01909	Monocyte
ENSMUSG00000031936	Hephl1	hephaestin-like 1	-4.711	0.01793	Monocyte
ENSMUSG00000082109	NA	processed_pseudogene: Rpl19-ps12	-4.711	0.01793	Monocyte
ENSMUSG00000050390	C77080	expressed sequence C77080	-4.711	0.01904	Monocyte
ENSMUSG00000027577	Chrna4	cholinergic receptor, nicotinic, alpha polypeptide 4	-4.711	0.01904	Monocyte
ENSMUSG00000038147	Cd84	CD84 antigen	-4.71	0.0008433	Monocyte
ENSMUSG00000009487	Otog	otogelin	-4.71	0.018	Monocyte
ENSMUSG00000044576	Garem2	GRB2 associated regulator of MAPK1 subtype 2	-4.71	0.019	Monocyte
ENSMUSG00000021604	Irx4	Iroquois related homeobox 4 (Drosophila)	-4.71	0.019	Monocyte
ENSMUSG00000024421	Lama3	laminin, alpha 3	-4.709	0.01806	Monocyte
ENSMUSG00000057455	Rit2	Ras-like without CAAX 2	-4.709	0.01806	Monocyte
ENSMUSG00000034551	Hdx	highly divergent homeobox	-4.709	0.01806	Monocyte
ENSMUSG00000029811	Aoc1	amine oxidase, copper-containing 1	-4.709	0.01806	Monocyte
ENSMUSG00000047591	Mafa	v-maf musculoaponeurotic fibrosarcoma oncogene family, protein A (avian)	-4.709	0.01806	Monocyte
ENSMUSG00000027204	Fbn1	fibrillin 1	-4.709	0.01806	Monocyte
ENSMUSG00000046694	Fam46b	family with sequence similarity 46, member B	-4.709	0.01806	Monocyte
ENSMUSG00000030513	Pcsk6	proprotein convertase subtilisin/kexin type 6	-4.709	0.01806	Monocyte
ENSMUSG00000034677	Gpr142	G protein-coupled receptor 142	-4.709	0.01806	Monocyte
ENSMUSG00000062961	Ccdc177	coiled-coil domain containing 177	-4.709	0.01806	Monocyte
ENSMUSG00000078235	Fam43b	family with sequence similarity 43, member B	-4.709	0.01806	Monocyte
ENSMUSG00000067586	S1pr3	sphingosine-1-phosphate receptor 3	-4.709	0.01806	Monocyte
ENSMUSG00000035561	Aldh1b1	aldehyde dehydrogenase 1 family, member B1	-4.709	0.01806	Monocyte
ENSMUSG00000014453	Blk	B lymphoid kinase	-4.709	0.01806	Monocyte
ENSMUSG00000051879	Krt71	keratin 71	-4.709	0.01806	Monocyte
ENSMUSG00000021852	Slc35f4	solute carrier family 35, member F4	-4.709	0.01806	Monocyte
ENSMUSG00000044352	Sowaha	sosondowah ankyrin repeat domain family member A	-4.709	0.01806	Monocyte
ENSMUSG00000073897	Olfr17	olfactory receptor 17	-4.709	0.01806	Monocyte
ENSMUSG00000036264	Fstl4	follistatin-like 4	-4.709	0.01806	Monocyte
ENSMUSG00000033196	Myh2	myosin, heavy polypeptide 2, skeletal muscle, adult	-4.709	0.01806	Monocyte
ENSMUSG00000108533	NA	TEC: Gm44792	-4.709	0.01806	Monocyte
ENSMUSG00000024427	Spry4	sprouty homolog 4 (Drosophila)	-4.709	0.01806	Monocyte
ENSMUSG00000042109	Csdc2	cold shock domain containing C2, RNA binding	-4.709	0.01806	Monocyte
ENSMUSG00000030495	Slc7a10	solute carrier family 7 (cationic amino acid transporter, y+ system), member 10	-4.709	0.01806	Monocyte
ENSMUSG00000029671	Wnt16	wingless-type MMTV integration site family, member 16	-4.709	0.01806	Monocyte
ENSMUSG00000022602	Arc	activity regulated cytoskeletal-associated protein	-4.709	0.01806	Monocyte
ENSMUSG00000036834	Plch1	phospholipase C, eta 1	-4.709	0.01806	Monocyte
ENSMUSG00000039913	Pak7	p21 protein (Cdc42/Rac)-activated kinase 7	-4.709	0.01806	Monocyte
ENSMUSG00000083454	NA	processed_pseudogene: Gm13226	-4.709	0.01806	Monocyte
ENSMUSG00000074063	Osgin1	oxidative stress induced growth inhibitor 1	-4.708	0.0189	Monocyte
ENSMUSG00000004473	Clec11a	C-type lectin domain family 11, member a	-4.708	0.0189	Monocyte
ENSMUSG00000048482	Bdnf	brain derived neurotrophic factor	-4.708	0.01894	Monocyte
ENSMUSG00000020090	Npffr1	neuropeptide FF receptor 1	-4.708	0.01894	Monocyte
ENSMUSG00000038700	Hoxb5	homeobox B5	-4.708	0.01894	Monocyte
ENSMUSG00000028289	Epha7	Eph receptor A7	-4.708	0.01894	Monocyte
ENSMUSG00000017007	Rbpjl	recombination signal binding protein for immunoglobulin kappa J region-like	-4.708	0.01894	Monocyte
ENSMUSG00000020340	Cyfip2	cytoplasmic FMR1 interacting protein 2	-4.708	0.01894	Monocyte
ENSMUSG00000029778	Adcyap1r1	adenylate cyclase activating polypeptide 1 receptor 1	-4.708	0.01894	Monocyte
ENSMUSG00000038203	Hoxa13	homeobox A13	-4.708	0.01894	Monocyte
ENSMUSG00000031111	Igsf1	immunoglobulin superfamily, member 1	-4.708	0.01894	Monocyte
ENSMUSG00000024064	Galnt14	UDP-N-acetyl-alpha-D-galactosamine:polypeptide N-acetylgalactosaminyltransferase 14	-4.708	0.01894	Monocyte
ENSMUSG00000075324	Fign	fidgetin	-4.708	0.01894	Monocyte
ENSMUSG00000044349	Snhg11	small nucleolar RNA host gene 11	-4.708	0.01894	Monocyte
ENSMUSG00000020312	Shc2	SHC (Src homology 2 domain containing) transforming protein 2	-4.708	0.01973	Monocyte
ENSMUSG00000029875	Ccdc184	coiled-coil domain containing 184	-4.707	0.0182	Monocyte
ENSMUSG00000080356	NA	miRNA: Mir1247	-4.707	0.0182	Monocyte
ENSMUSG00000031963	Bmper	BMP-binding endothelial regulator	-4.707	0.0182	Monocyte
ENSMUSG00000046070	Igfals	insulin-like growth factor binding protein, acid labile subunit	-4.707	0.0182	Monocyte
ENSMUSG00000021799	Opn4	opsin 4 (melanopsin)	-4.707	0.0182	Monocyte
ENSMUSG00000030559	Rab38	RAB38, member RAS oncogene family	-4.707	0.0182	Monocyte
ENSMUSG00000030996	Art1	ADP-ribosyltransferase 1	-4.707	0.0182	Monocyte
ENSMUSG00000040610	Tlx3	T cell leukemia, homeobox 3	-4.707	0.0182	Monocyte
ENSMUSG00000074971	Fibin	fin bud initiation factor homolog (zebrafish)	-4.707	0.0182	Monocyte
ENSMUSG00000024713	Pcsk5	proprotein convertase subtilisin/kexin type 5	-4.707	0.0182	Monocyte
ENSMUSG00000100561	NA	processed_pseudogene: Gm7516	-4.707	0.0182	Monocyte
ENSMUSG00000061654	NA	NA	-4.707	0.0182	Monocyte
ENSMUSG00000033569	Adgrb3	adhesion G protein-coupled receptor B3	-4.707	0.0182	Monocyte
ENSMUSG00000004415	Col26a1	collagen, type XXVI, alpha 1	-4.707	0.0182	Monocyte
ENSMUSG00000041907	Gpr45	G protein-coupled receptor 45	-4.707	0.0182	Monocyte
ENSMUSG00000020607	Fam84a	family with sequence similarity 84, member A	-4.707	0.01885	Monocyte
ENSMUSG00000028736	Pax7	paired box 7	-4.707	0.01953	Monocyte
ENSMUSG00000060924	Csmd1	CUB and Sushi multiple domains 1	-4.706	0.01827	Monocyte
ENSMUSG00000037446	Tulp1	tubby like protein 1	-4.706	0.01827	Monocyte
ENSMUSG00000028789	Azin2	antizyme inhibitor 2	-4.706	0.01827	Monocyte
ENSMUSG00000042216	Sgsm1	small G protein signaling modulator 1	-4.706	0.01827	Monocyte
ENSMUSG00000024558	Mapk4	mitogen-activated protein kinase 4	-4.706	0.0183	Monocyte
ENSMUSG00000069939	NA	processed_pseudogene: Gm12070	-4.706	0.0183	Monocyte
ENSMUSG00000075316	Scn9a	sodium channel, voltage-gated, type IX, alpha	-4.706	0.0183	Monocyte
ENSMUSG00000022101	Fgf17	fibroblast growth factor 17	-4.706	0.0183	Monocyte
ENSMUSG00000022408	Fam83f	family with sequence similarity 83, member F	-4.706	0.0183	Monocyte
ENSMUSG00000019899	Lama2	laminin, alpha 2	-4.706	0.0183	Monocyte
ENSMUSG00000001815	Evx2	even-skipped homeobox 2	-4.706	0.0183	Monocyte
ENSMUSG00000071195	NA	unprocessed_pseudogene: Gm10318	-4.706	0.0183	Monocyte
ENSMUSG00000029769	Ccdc136	coiled-coil domain containing 136	-4.706	0.0183	Monocyte
ENSMUSG00000041351	Rap1gap	Rap1 GTPase-activating protein	-4.706	0.0183	Monocyte
ENSMUSG00000025991	Cps1	carbamoyl-phosphate synthetase 1	-4.706	0.0183	Monocyte
ENSMUSG00000031957	Ctrb1	chymotrypsinogen B1	-4.705	0.01837	Monocyte
ENSMUSG00000021991	Cacna2d3	calcium channel, voltage-dependent, alpha2/delta subunit 3	-4.705	0.01837	Monocyte
ENSMUSG00000032318	Isl2	insulin related protein 2 (islet 2)	-4.705	0.01837	Monocyte
ENSMUSG00000034486	Gbx2	gastrulation brain homeobox 2	-4.705	0.01837	Monocyte
ENSMUSG00000063434	Sorcs3	sortilin-related VPS10 domain containing receptor 3	-4.705	0.01837	Monocyte
ENSMUSG00000065464	NA	miRNA: Mir185	-4.705	0.01837	Monocyte
ENSMUSG00000075304	Sp5	trans-acting transcription factor 5	-4.705	0.01877	Monocyte
ENSMUSG00000108772	NA	processed_pseudogene: Gm6063	-4.705	0.01877	Monocyte
ENSMUSG00000067860	Zic3	zinc finger protein of the cerebellum 3	-4.705	0.01877	Monocyte
ENSMUSG00000084798	NA	antisense: 4930533B01Rik	-4.705	0.03269	Monocyte
ENSMUSG00000031026	Trim66	tripartite motif-containing 66	-4.704	0.01839	Monocyte
ENSMUSG00000056328	Myh1	myosin, heavy polypeptide 1, skeletal muscle, adult	-4.704	0.01839	Monocyte
ENSMUSG00000042961	Egflam	EGF-like, fibronectin type III and laminin G domains	-4.704	0.01839	Monocyte
ENSMUSG00000001494	Sost	sclerostin	-4.704	0.01839	Monocyte
ENSMUSG00000034384	Barhl2	BarH-like 2 (Drosophila)	-4.704	0.01843	Monocyte
ENSMUSG00000005952	Trpv1	transient receptor potential cation channel, subfamily V, member 1	-4.704	0.01843	Monocyte
ENSMUSG00000048450	Msx1	msh homeobox 1	-4.704	0.01843	Monocyte
ENSMUSG00000050473	Slc35d3	solute carrier family 35, member D3	-4.704	0.01843	Monocyte
ENSMUSG00000036412	Arsi	arylsulfatase i	-4.704	0.01873	Monocyte
ENSMUSG00000047797	Gjb1	gap junction protein, beta 1	-4.704	0.01873	Monocyte
ENSMUSG00000006958	Chrd	chordin	-4.704	0.01873	Monocyte
ENSMUSG00000009394	Syn2	synapsin II	-4.704	0.01873	Monocyte
ENSMUSG00000036961	Wnt8b	wingless-type MMTV integration site family, member 8B	-4.704	0.01873	Monocyte
ENSMUSG00000062012	Zfp13	zinc finger protein 13	-4.704	0.01873	Monocyte
ENSMUSG00000078776	9530053A07Rik	RIKEN cDNA 9530053A07 gene	-4.704	0.01873	Monocyte
ENSMUSG00000046532	Ar	androgen receptor	-4.704	0.01873	Monocyte
ENSMUSG00000040412	5330417C22Rik	RIKEN cDNA 5330417C22 gene	-4.704	0.01873	Monocyte
ENSMUSG00000005547	Cyp2a5	cytochrome P450, family 2, subfamily a, polypeptide 5	-4.704	0.01873	Monocyte
ENSMUSG00000020679	Hnf1b	HNF1 homeobox B	-4.704	0.01873	Monocyte
ENSMUSG00000034220	Gpc1	glypican 1	-4.704	0.01874	Monocyte
ENSMUSG00000065947	ND4L	NADH dehydrogenase subunit 4L	-4.704	0.02947	Monocyte
ENSMUSG00000006522	Itih3	inter-alpha trypsin inhibitor, heavy chain 3	-4.703	0.01849	Monocyte
ENSMUSG00000043518	Rai2	retinoic acid induced 2	-4.703	0.01849	Monocyte
ENSMUSG00000020891	Alox8	arachidonate 8-lipoxygenase	-4.703	0.01849	Monocyte
ENSMUSG00000006386	Tek	endothelial-specific receptor tyrosine kinase	-4.703	0.01849	Monocyte
ENSMUSG00000031075	Ano1	anoctamin 1, calcium activated chloride channel	-4.703	0.01849	Monocyte
ENSMUSG00000039546	Ajap1	adherens junction associated protein 1	-4.703	0.01849	Monocyte
ENSMUSG00000001119	Col6a1	collagen, type VI, alpha 1	-4.703	0.01849	Monocyte
ENSMUSG00000033826	Dnah8	dynein, axonemal, heavy chain 8	-4.703	0.01849	Monocyte
ENSMUSG00000040434	Large2	LARGE xylosyl- and glucuronyltransferase 2	-4.703	0.01849	Monocyte
ENSMUSG00000046387	Pcdhb17	protocadherin beta 17	-4.703	0.01849	Monocyte
ENSMUSG00000094219	NA	protein_coding: Calhm3	-4.703	0.01849	Monocyte
ENSMUSG00000042828	Trim72	tripartite motif-containing 72	-4.703	0.01849	Monocyte
ENSMUSG00000062609	Kcnj15	potassium inwardly-rectifying channel, subfamily J, member 15	-4.703	0.01849	Monocyte
ENSMUSG00000017692	Rhbdl3	rhomboid, veinlet-like 3 (Drosophila)	-4.703	0.01849	Monocyte
ENSMUSG00000030854	Ptpn5	protein tyrosine phosphatase, non-receptor type 5	-4.703	0.01849	Monocyte
ENSMUSG00000073209	Klf14	Kruppel-like factor 14	-4.703	0.01849	Monocyte
ENSMUSG00000051397	Tacstd2	tumor-associated calcium signal transducer 2	-4.703	0.01852	Monocyte
ENSMUSG00000032281	Acsbg1	acyl-CoA synthetase bubblegum family member 1	-4.703	0.01852	Monocyte
ENSMUSG00000027931	Npr1	natriuretic peptide receptor 1	-4.703	0.01852	Monocyte
ENSMUSG00000095571	NA	IG_V_gene: Ighv5-17	-4.703	0.01867	Monocyte
ENSMUSG00000032289	Thsd4	thrombospondin, type I, domain containing 4	-4.702	0.01856	Monocyte
ENSMUSG00000001656	Hoxc11	homeobox C11	-4.702	0.01856	Monocyte
ENSMUSG00000002057	Foxn1	forkhead box N1	-4.702	0.01856	Monocyte
ENSMUSG00000042254	Cilp	cartilage intermediate layer protein, nucleotide pyrophosphohydrolase	-4.702	0.01856	Monocyte
ENSMUSG00000001555	Fkbp10	FK506 binding protein 10	-4.702	0.01862	Monocyte
ENSMUSG00000050232	Cxcr3	chemokine (C-X-C motif) receptor 3	-4.702	0.01864	Monocyte
ENSMUSG00000073898	Olfr713	olfactory receptor 713	-4.702	0.01884	Monocyte
ENSMUSG00000030759	Far1	fatty acyl CoA reductase 1	-4.692	0.01196	Monocyte
ENSMUSG00000029147	Ppm1g	protein phosphatase 1G (formerly 2C), magnesium-dependent, gamma isoform	-4.685	0.02261	Monocyte
ENSMUSG00000055553	Kxd1	KxDL motif containing 1	-4.685	0.03694	Monocyte
ENSMUSG00000085172	NA	processed_pseudogene: Gm6542	-4.684	0.03958	Monocyte
ENSMUSG00000027472	Pdrg1	p53 and DNA damage regulated 1	-4.682	0.03722	Monocyte
ENSMUSG00000031591	Asah1	N-acylsphingosine amidohydrolase 1	-4.681	0.001077	Monocyte
ENSMUSG00000042308	Setd1a	SET domain containing 1A	-4.681	0.03604	Monocyte
ENSMUSG00000087200	NA	bidirectional_promoter_lncRNA: Lrp8os3	-4.68	0.03572	Monocyte
ENSMUSG00000066357	Wdr6	WD repeat domain 6	-4.679	0.03689	Monocyte
ENSMUSG00000021388	Aspn	asporin	-4.676	0.03751	Monocyte
ENSMUSG00000030282	Cmas	cytidine monophospho-N-acetylneuraminic acid synthetase	-4.675	0.01379	Monocyte
ENSMUSG00000075289	Carns1	carnosine synthase 1	-4.666	0.03721	Monocyte
ENSMUSG00000048078	Tenm4	teneurin transmembrane protein 4	-4.66	0.02601	Monocyte
ENSMUSG00000026207	Speg	SPEG complex locus	-4.659	0.02712	Monocyte
ENSMUSG00000032643	Fhl3	four and a half LIM domains 3	-4.659	0.03531	Monocyte
ENSMUSG00000042190	Cmklr1	chemokine-like receptor 1	-4.655	0.002279	Monocyte
ENSMUSG00000022141	Nipbl	Nipped-B homolog (Drosophila)	-4.652	0.0008541	Monocyte
ENSMUSG00000025006	Sorbs1	sorbin and SH3 domain containing 1	-4.644	0.03223	Monocyte
ENSMUSG00000021135	Slc10a1	solute carrier family 10 (sodium/bile acid cotransporter family), member 1	-4.643	0.03919	Monocyte
ENSMUSG00000090173	Fbxw10	F-box and WD-40 domain protein 10	-4.643	0.04092	Monocyte
ENSMUSG00000024319	Vps52	VPS52 GARP complex subunit	-4.635	0.02705	Monocyte
ENSMUSG00000106785	NA	TEC: Gm42713	-4.628	0.02692	Monocyte
ENSMUSG00000079553	Kifc1	kinesin family member C1	-4.627	0.03442	Monocyte
ENSMUSG00000027999	Pla2g12a	phospholipase A2, group XIIA	-4.624	0.04032	Monocyte
ENSMUSG00000108942	NA	TEC: Gm44660	-4.622	0.03507	Monocyte
ENSMUSG00000074476	Spc24	SPC24, NDC80 kinetochore complex component, homolog (S. cerevisiae)	-4.622	0.03876	Monocyte
ENSMUSG00000045659	Plekha7	pleckstrin homology domain containing, family A member 7	-4.621	0.03017	Monocyte
ENSMUSG00000037921	Ddx60	DEAD (Asp-Glu-Ala-Asp) box polypeptide 60	-4.617	0.01717	Monocyte
ENSMUSG00000038677	Scube3	signal peptide, CUB domain, EGF-like 3	-4.608	0.03291	Monocyte
ENSMUSG00000067878	Mtap7d3	MAP7 domain containing 3	-4.605	0.04309	Monocyte
ENSMUSG00000024008	Cpne5	copine V	-4.602	0.02882	Monocyte
ENSMUSG00000106391	NA	TEC: Gm42690	-4.597	0.03637	Monocyte
ENSMUSG00000044468	Fam46c	family with sequence similarity 46, member C	-4.595	0.002409	Monocyte
ENSMUSG00000108437	NA	processed_pseudogene: Gm19366	-4.595	0.03874	Monocyte
ENSMUSG00000078234	Klhdc7a	kelch domain containing 7A	-4.594	0.03469	Monocyte
ENSMUSG00000045639	Zfp629	zinc finger protein 629	-4.593	0.03445	Monocyte
ENSMUSG00000071652	Ints5	integrator complex subunit 5	-4.593	0.03975	Monocyte
ENSMUSG00000097715	NA	lincRNA: Gpr137b-ps	-4.592	0.04044	Monocyte
ENSMUSG00000029680	Hyal4	hyaluronoglucosaminidase 4	-4.591	0.03324	Monocyte
ENSMUSG00000052144	Ppp4r2	protein phosphatase 4, regulatory subunit 2	-4.59	0.02653	Monocyte
ENSMUSG00000000861	Bcl11a	B cell CLL/lymphoma 11A (zinc finger protein)	-4.587	0.03362	Monocyte
ENSMUSG00000039878	Slc39a5	solute carrier family 39 (metal ion transporter), member 5	-4.584	0.04383	Monocyte
ENSMUSG00000035202	Lars2	leucyl-tRNA synthetase, mitochondrial	-4.583	0.0003227	Monocyte
ENSMUSG00000065327	NA	misc_RNA: Gm22058	-4.578	0.03767	Monocyte
ENSMUSG00000028496	Mllt3	myeloid/lymphoid or mixed-lineage leukemia; translocated to, 3	-4.576	0.03719	Monocyte
ENSMUSG00000008604	Ubqln4	ubiquilin 4	-4.575	0.02924	Monocyte
ENSMUSG00000094306	NA	snRNA: Gm24924	-4.574	0.04289	Monocyte
ENSMUSG00000071415	Rpl23	ribosomal protein L23	-4.573	0.008953	Monocyte
ENSMUSG00000035121	Neil2	nei like 2 (E. coli)	-4.573	0.04339	Monocyte
ENSMUSG00000037211	Spry1	sprouty homolog 1 (Drosophila)	-4.57	0.04481	Monocyte
ENSMUSG00000021707	Dhfr	dihydrofolate reductase	-4.568	0.03933	Monocyte
ENSMUSG00000026883	Dab2ip	disabled 2 interacting protein	-4.563	0.03086	Monocyte
ENSMUSG00000032336	Nptn	neuroplastin	-4.559	0.004959	Monocyte
ENSMUSG00000025272	Tro	trophinin	-4.559	0.03038	Monocyte
ENSMUSG00000032591	Mst1	macrophage stimulating 1 (hepatocyte growth factor-like)	-4.559	0.03596	Monocyte
ENSMUSG00000095178	NA	snRNA: Gm22716	-4.559	0.04237	Monocyte
ENSMUSG00000034282	Evpl	envoplakin	-4.558	0.03009	Monocyte
ENSMUSG00000021103	Mnat1	menage a trois 1	-4.558	0.04236	Monocyte
ENSMUSG00000049580	Tsku	tsukushi, small leucine rich proteoglycan	-4.557	0.02992	Monocyte
ENSMUSG00000096887	Gm20594	predicted gene, 20594	-4.555	0.04495	Monocyte
ENSMUSG00000079962	NA	processed_pseudogene: Gm12643	-4.548	0.03232	Monocyte
ENSMUSG00000045103	Dmd	dystrophin, muscular dystrophy	-4.544	0.02793	Monocyte
ENSMUSG00000030494	Rhpn2	rhophilin, Rho GTPase binding protein 2	-4.543	0.02831	Monocyte
ENSMUSG00000064267	Hvcn1	hydrogen voltage-gated channel 1	-4.542	0.01566	Monocyte
ENSMUSG00000000794	Kcnn3	potassium intermediate/small conductance calcium-activated channel, subfamily N, member 3	-4.542	0.02749	Monocyte
ENSMUSG00000052819	Best2	bestrophin 2	-4.542	0.02752	Monocyte
ENSMUSG00000055313	Pgbd1	piggyBac transposable element derived 1	-4.541	0.03635	Monocyte
ENSMUSG00000060600	Eno3	enolase 3, beta muscle	-4.541	0.03763	Monocyte
ENSMUSG00000099998	NA	processed_pseudogene: Gm6501	-4.539	0.04626	Monocyte
ENSMUSG00000031242	2610002M06Rik	RIKEN cDNA 2610002M06 gene	-4.533	0.03165	Monocyte
ENSMUSG00000038975	Rabggtb	Rab geranylgeranyl transferase, b subunit	-4.533	0.03682	Monocyte
ENSMUSG00000040495	Chrm4	cholinergic receptor, muscarinic 4	-4.532	0.02576	Monocyte
ENSMUSG00000029245	Epha5	Eph receptor A5	-4.532	0.02576	Monocyte
ENSMUSG00000020877	Scrn2	secernin 2	-4.53	0.02617	Monocyte
ENSMUSG00000035936	Aldh5a1	aldhehyde dehydrogenase family 5, subfamily A1	-4.529	0.04673	Monocyte
ENSMUSG00000084423	NA	miRNA: Gm25109	-4.528	0.04681	Monocyte
ENSMUSG00000026586	Prrx1	paired related homeobox 1	-4.527	0.02506	Monocyte
ENSMUSG00000016763	Scube1	signal peptide, CUB domain, EGF-like 1	-4.527	0.03755	Monocyte
ENSMUSG00000066809	NA	processed_pseudogene: Gm10180	-4.526	0.03744	Monocyte
ENSMUSG00000026958	Dpp7	dipeptidylpeptidase 7	-4.526	0.04159	Monocyte
ENSMUSG00000032380	Dapk2	death-associated protein kinase 2	-4.525	0.02461	Monocyte
ENSMUSG00000059213	Ddn	dendrin	-4.525	0.02475	Monocyte
ENSMUSG00000110119	NA	lincRNA: Gm45593	-4.524	0.02308	Monocyte
ENSMUSG00000044365	Cxxc4	CXXC finger 4	-4.524	0.02308	Monocyte
ENSMUSG00000049112	Oxtr	oxytocin receptor	-4.524	0.02445	Monocyte
ENSMUSG00000009075	Cabp7	calcium binding protein 7	-4.524	0.02517	Monocyte
ENSMUSG00000028664	Ephb2	Eph receptor B2	-4.523	0.02865	Monocyte
ENSMUSG00000083910	NA	processed_pseudogene: Gm13604	-4.522	0.02276	Monocyte
ENSMUSG00000027612	Mmp24	matrix metallopeptidase 24	-4.521	0.02342	Monocyte
ENSMUSG00000050511	Oprd1	opioid receptor, delta 1	-4.52	0.0237	Monocyte
ENSMUSG00000055471	Alk	anaplastic lymphoma kinase	-4.52	0.02382	Monocyte
ENSMUSG00000026389	Steap3	STEAP family member 3	-4.52	0.04643	Monocyte
ENSMUSG00000000305	Cdh4	cadherin 4	-4.518	0.02342	Monocyte
ENSMUSG00000096945	NA	lincRNA: Gm26546	-4.518	0.04436	Monocyte
ENSMUSG00000014609	Chrne	cholinergic receptor, nicotinic, epsilon polypeptide	-4.516	0.02383	Monocyte
ENSMUSG00000105018	NA	TEC: Gm43546	-4.516	0.03133	Monocyte
ENSMUSG00000030209	Grin2b	glutamate receptor, ionotropic, NMDA2B (epsilon 2)	-4.515	0.03081	Monocyte
ENSMUSG00000062028	Irgc1	immunity-related GTPase family, cinema 1	-4.515	0.03148	Monocyte
ENSMUSG00000027676	Ccdc39	coiled-coil domain containing 39	-4.515	0.03882	Monocyte
ENSMUSG00000014158	Trpv4	transient receptor potential cation channel, subfamily V, member 4	-4.515	0.04718	Monocyte
ENSMUSG00000001313	Rnd2	Rho family GTPase 2	-4.513	0.03466	Monocyte
ENSMUSG00000003974	Grm3	glutamate receptor, metabotropic 3	-4.513	0.03654	Monocyte
ENSMUSG00000031527	Eri1	exoribonuclease 1	-4.508	0.02567	Monocyte
ENSMUSG00000101225	NA	antisense: 1700008J07Rik	-4.508	0.04598	Monocyte
ENSMUSG00000062248	Cks2	CDC28 protein kinase regulatory subunit 2	-4.506	0.04694	Monocyte
ENSMUSG00000102805	Arfip1	ADP-ribosylation factor interacting protein 1	-4.505	0.04747	Monocyte
ENSMUSG00000064357	ATP6	ATP synthase F0 subunit 6	-4.499	0.04701	Monocyte
ENSMUSG00000002635	Pdcd2l	programmed cell death 2-like	-4.498	0.04389	Monocyte
ENSMUSG00000083061	NA	processed_pseudogene: Gm12191	-4.497	0.0443	Monocyte
ENSMUSG00000040061	Plcb2	phospholipase C, beta 2	-4.494	0.005371	Monocyte
ENSMUSG00000034471	Caskin2	CASK-interacting protein 2	-4.493	0.03504	Monocyte
ENSMUSG00000085361	NA	processed_pseudogene: Gm16305	-4.493	0.04853	Monocyte
ENSMUSG00000042453	Reln	reelin	-4.492	0.02851	Monocyte
ENSMUSG00000040896	Kcnd3	potassium voltage-gated channel, Shal-related family, member 3	-4.49	0.04247	Monocyte
ENSMUSG00000039759	Thap3	THAP domain containing, apoptosis associated protein 3	-4.488	0.04397	Monocyte
ENSMUSG00000001700	Gramd3	GRAM domain containing 3	-4.488	0.04618	Monocyte
ENSMUSG00000054021	Sirt5	sirtuin 5	-4.487	0.03515	Monocyte
ENSMUSG00000087117	NA	processed_transcript: Gm11523	-4.487	0.03616	Monocyte
ENSMUSG00000106499	NA	processed_pseudogene: Gm9403	-4.487	0.03616	Monocyte
ENSMUSG00000049439	Cyp20a1	cytochrome P450, family 20, subfamily a, polypeptide 1	-4.486	0.034	Monocyte
ENSMUSG00000013483	Card14	caspase recruitment domain family, member 14	-4.484	0.04183	Monocyte
ENSMUSG00000101191	NA	antisense: Gm28809	-4.483	0.03429	Monocyte
ENSMUSG00000003882	Il7r	interleukin 7 receptor	-4.483	0.03474	Monocyte
ENSMUSG00000060703	Cd302	CD302 antigen	-4.483	0.04624	Monocyte
ENSMUSG00000027597	Ahcy	S-adenosylhomocysteine hydrolase	-4.482	0.04867	Monocyte
ENSMUSG00000061462	Obscn	obscurin, cytoskeletal calmodulin and titin-interacting RhoGEF	-4.475	0.04347	Monocyte
ENSMUSG00000035168	Tanc1	tetratricopeptide repeat, ankyrin repeat and coiled-coil containing 1	-4.474	0.04844	Monocyte
ENSMUSG00000044948	Cfap43	cilia and flagella associated protein 43	-4.47	0.04942	Monocyte
ENSMUSG00000031821	Gins2	GINS complex subunit 2 (Psf2 homolog)	-4.469	0.04968	Monocyte
ENSMUSG00000016921	Srsf6	serine/arginine-rich splicing factor 6	-4.464	0.03204	Monocyte
ENSMUSG00000032363	Adamts7	a disintegrin-like and metallopeptidase (reprolysin type) with thrombospondin type 1 motif, 7	-4.462	0.03561	Monocyte
ENSMUSG00000021832	Psmc6	proteasome (prosome, macropain) 26S subunit, ATPase, 6	-4.462	0.04719	Monocyte
ENSMUSG00000031390	Avpr2	arginine vasopressin receptor 2	-4.461	0.0451	Monocyte
ENSMUSG00000058567	NA	pseudogene: Gm2531	-4.461	0.0486	Monocyte
ENSMUSG00000102171	NA	TEC: Gm37874	-4.458	0.03602	Monocyte
ENSMUSG00000062031	Pgghg	protein glucosylgalactosylhydroxylysine glucosidase	-4.457	0.0357	Monocyte
ENSMUSG00000028542	Slc6a9	solute carrier family 6 (neurotransmitter transporter, glycine), member 9	-4.457	0.04927	Monocyte
ENSMUSG00000015943	Bola1	bolA-like 1 (E. coli)	-4.454	0.03576	Monocyte
ENSMUSG00000043866	Taf10	TATA-box binding protein associated factor 10	-4.452	0.03534	Monocyte
ENSMUSG00000042275	Pelo	pelota homolog (Drosophila)	-4.452	0.04681	Monocyte
ENSMUSG00000033618	Map3k13	mitogen-activated protein kinase kinase kinase 13	-4.45	0.03584	Monocyte
ENSMUSG00000104764	NA	sense_intronic: Gm43066	-4.448	0.03596	Monocyte
ENSMUSG00000004328	Hif3a	hypoxia inducible factor 3, alpha subunit	-4.444	0.04674	Monocyte
ENSMUSG00000046541	Zfp526	zinc finger protein 526	-4.443	0.03999	Monocyte
ENSMUSG00000079297	NA	processed_pseudogene: Gm2223	-4.441	0.04997	Monocyte
ENSMUSG00000050335	Lgals3	lectin, galactose binding, soluble 3	-4.439	0.04857	Monocyte
ENSMUSG00000071192	Wfikkn1	WAP, FS, Ig, KU, and NTR-containing protein 1	-4.438	0.03567	Monocyte
ENSMUSG00000018411	Mapt	microtubule-associated protein tau	-4.437	0.03561	Monocyte
ENSMUSG00000025885	Myo5b	myosin VB	-4.437	0.03563	Monocyte
ENSMUSG00000054252	Fgfr3	fibroblast growth factor receptor 3	-4.437	0.03565	Monocyte
ENSMUSG00000022390	Zc3h7b	zinc finger CCCH type containing 7B	-4.437	0.0368	Monocyte
ENSMUSG00000030674	Qprt	quinolinate phosphoribosyltransferase	-4.435	0.03555	Monocyte
ENSMUSG00000098609	NA	antisense: Anxa11os	-4.433	0.0355	Monocyte
ENSMUSG00000106837	NA	TEC: D630030B08Rik	-4.43	0.03158	Monocyte
ENSMUSG00000054967	Zfp647	zinc finger protein 647	-4.43	0.03537	Monocyte
ENSMUSG00000041945	Mfsd9	major facilitator superfamily domain containing 9	-4.429	0.03534	Monocyte
ENSMUSG00000042529	Kcnj12	potassium inwardly-rectifying channel, subfamily J, member 12	-4.429	0.03535	Monocyte
ENSMUSG00000029699	Ssc4d	scavenger receptor cysteine rich family, 4 domains	-4.429	0.03536	Monocyte
ENSMUSG00000082347	NA	processed_pseudogene: Gm15036	-4.427	0.03524	Monocyte
ENSMUSG00000018841	Rad51d	RAD51 paralog D	-4.427	0.04487	Monocyte
ENSMUSG00000034109	Golim4	golgi integral membrane protein 4	-4.426	0.0269	Monocyte
ENSMUSG00000065593	NA	miRNA: Mir339	-4.426	0.03521	Monocyte
ENSMUSG00000037336	Mfsd2b	major facilitator superfamily domain containing 2B	-4.425	0.03516	Monocyte
ENSMUSG00000007122	Casq1	calsequestrin 1	-4.425	0.03517	Monocyte
ENSMUSG00000002625	Akap8l	A kinase (PRKA) anchor protein 8-like	-4.423	0.04888	Monocyte
ENSMUSG00000023809	Rps6ka2	ribosomal protein S6 kinase, polypeptide 2	-4.421	0.04362	Monocyte
ENSMUSG00000049577	Zfpm1	zinc finger protein, multitype 1	-4.421	0.04472	Monocyte
ENSMUSG00000031226	Pbdc1	polysaccharide biosynthesis domain containing 1	-4.42	0.04552	Monocyte
ENSMUSG00000051579	Tceal8	transcription elongation factor A (SII)-like 8	-4.419	0.04751	Monocyte
ENSMUSG00000089687	Rab42	RAB42, member RAS oncogene family	-4.418	0.03483	Monocyte
ENSMUSG00000097128	NA	lincRNA: Gm26884	-4.418	0.04434	Monocyte
ENSMUSG00000078139	NA	protein_coding: AK157302	-4.417	0.02896	Monocyte
ENSMUSG00000071661	Zbtb3	zinc finger and BTB domain containing 3	-4.417	0.03476	Monocyte
ENSMUSG00000077677	NA	snRNA: Gm24468	-4.416	0.03471	Monocyte
ENSMUSG00000088464	NA	miRNA: Mir1970	-4.416	0.03474	Monocyte
ENSMUSG00000097257	NA	lincRNA: Gm26768	-4.414	0.04423	Monocyte
ENSMUSG00000058126	NA	protein_coding: Tpm3-rs7	-4.414	0.04445	Monocyte
ENSMUSG00000018339	Gpx3	glutathione peroxidase 3	-4.414	0.04814	Monocyte
ENSMUSG00000021013	Ttc8	tetratricopeptide repeat domain 8	-4.414	0.04908	Monocyte
ENSMUSG00000048807	Slc35e4	solute carrier family 35, member E4	-4.413	0.03456	Monocyte
ENSMUSG00000083633	NA	processed_pseudogene: Gm13312	-4.41	0.03443	Monocyte
ENSMUSG00000066116	NA	processed_pseudogene: Gm10154	-4.41	0.03443	Monocyte
ENSMUSG00000069376	NA	processed_pseudogene: Gm5507	-4.409	0.04192	Monocyte
ENSMUSG00000080746	NA	processed_pseudogene: Rpsa-ps12	-4.408	0.03434	Monocyte
ENSMUSG00000059811	Atl2	atlastin GTPase 2	-4.408	0.04224	Monocyte
ENSMUSG00000024787	Snx15	sorting nexin 15	-4.408	0.04643	Monocyte
ENSMUSG00000028354	Fmn2	formin 2	-4.407	0.03428	Monocyte
ENSMUSG00000040003	Magi2	membrane associated guanylate kinase, WW and PDZ domain containing 2	-4.407	0.03741	Monocyte
ENSMUSG00000028717	Tal1	T cell acute lymphocytic leukemia 1	-4.406	0.03557	Monocyte
ENSMUSG00000028943	Espn	espin	-4.405	0.04218	Monocyte
ENSMUSG00000024109	Nrxn1	neurexin I	-4.404	0.03416	Monocyte
ENSMUSG00000003421	Nosip	nitric oxide synthase interacting protein	-4.403	0.04967	Monocyte
ENSMUSG00000031119	Gpc4	glypican 4	-4.402	0.03404	Monocyte
ENSMUSG00000028600	Podn	podocan	-4.402	0.03406	Monocyte
ENSMUSG00000053395	Cacng8	calcium channel, voltage-dependent, gamma subunit 8	-4.401	0.03398	Monocyte
ENSMUSG00000087610	NA	protein_coding: Gm16253	-4.401	0.03399	Monocyte
ENSMUSG00000025480	Syce1	synaptonemal complex central element protein 1	-4.4	0.03396	Monocyte
ENSMUSG00000029797	Sspo	SCO-spondin	-4.4	0.04433	Monocyte
ENSMUSG00000029228	Lnx1	ligand of numb-protein X 1	-4.399	0.03389	Monocyte
ENSMUSG00000093798	NA	processed_pseudogene: Gm8355	-4.399	0.03391	Monocyte
ENSMUSG00000050304	Slc25a2	solute carrier family 25 (mitochondrial carrier, ornithine transporter) member 2	-4.398	0.03382	Monocyte
ENSMUSG00000097308	NA	lincRNA: Gm6410	-4.398	0.03385	Monocyte
ENSMUSG00000041287	Sox15	SRY (sex determining region Y)-box 15	-4.398	0.03386	Monocyte
ENSMUSG00000070738	Dgkd	diacylglycerol kinase, delta	-4.397	0.006443	Monocyte
ENSMUSG00000057103	Nat8f1	N-acetyltransferase 8 (GCN5-related) family member 1	-4.396	0.03374	Monocyte
ENSMUSG00000031775	Pllp	plasma membrane proteolipid	-4.396	0.03375	Monocyte
ENSMUSG00000018830	Myh11	myosin, heavy polypeptide 11, smooth muscle	-4.393	0.03353	Monocyte
ENSMUSG00000095098	Ccdc85b	coiled-coil domain containing 85B	-4.393	0.03357	Monocyte
ENSMUSG00000028876	Epha10	Eph receptor A10	-4.393	0.03357	Monocyte
ENSMUSG00000057696	NA	processed_pseudogene: Rpl30-ps1	-4.393	0.03357	Monocyte
ENSMUSG00000102744	NA	TEC: 5830444F18Rik	-4.393	0.03358	Monocyte
ENSMUSG00000044337	Ackr3	atypical chemokine receptor 3	-4.393	0.03358	Monocyte
ENSMUSG00000071343	NA	processed_pseudogene: Gm10327	-4.392	0.03349	Monocyte
ENSMUSG00000030731	Syt3	synaptotagmin III	-4.392	0.03352	Monocyte
ENSMUSG00000086109	NA	lincRNA: Gm13391	-4.392	0.03352	Monocyte
ENSMUSG00000056598	Lrrc48	leucine rich repeat containing 48	-4.391	0.03342	Monocyte
ENSMUSG00000024140	Epas1	endothelial PAS domain protein 1	-4.391	0.03342	Monocyte
ENSMUSG00000036186	Fam69b	family with sequence similarity 69, member B	-4.39	0.03336	Monocyte
ENSMUSG00000025359	Pmel	premelanosome protein	-4.39	0.03341	Monocyte
ENSMUSG00000030590	Fam98c	family with sequence similarity 98, member C	-4.388	0.03326	Monocyte
ENSMUSG00000089599	NA	rRNA: Gm26157	-4.388	0.0333	Monocyte
ENSMUSG00000051228	Nyx	nyctalopin	-4.388	0.0333	Monocyte
ENSMUSG00000020659	Cbll1	Casitas B-lineage lymphoma-like 1	-4.387	0.0359	Monocyte
ENSMUSG00000043323	Fbrsl1	fibrosin-like 1	-4.386	0.01609	Monocyte
ENSMUSG00000037653	Kctd8	potassium channel tetramerisation domain containing 8	-4.386	0.03317	Monocyte
ENSMUSG00000031425	Plp1	proteolipid protein (myelin) 1	-4.385	0.03309	Monocyte
ENSMUSG00000032482	Cspg5	chondroitin sulfate proteoglycan 5	-4.385	0.03311	Monocyte
ENSMUSG00000103759	NA	processed_pseudogene: Gm37288	-4.384	0.03304	Monocyte
ENSMUSG00000049382	Krt8	keratin 8	-4.384	0.03307	Monocyte
ENSMUSG00000038390	Gpr162	G protein-coupled receptor 162	-4.383	0.05154	Monocyte
ENSMUSG00000039005	Tlr4	toll-like receptor 4	-4.382	0.01507	Monocyte
ENSMUSG00000106416	NA	processed_pseudogene: Gm5857	-4.382	0.03295	Monocyte
ENSMUSG00000023044	Csad	cysteine sulfinic acid decarboxylase	-4.381	0.05149	Monocyte
ENSMUSG00000008734	Gprc5b	G protein-coupled receptor, family C, group 5, member B	-4.38	0.04136	Monocyte
ENSMUSG00000049176	Frmpd4	FERM and PDZ domain containing 4	-4.379	0.03278	Monocyte
ENSMUSG00000035745	Grin3b	glutamate receptor, ionotropic, NMDA3B	-4.379	0.0328	Monocyte
ENSMUSG00000036273	Lrrk2	leucine-rich repeat kinase 2	-4.379	0.03281	Monocyte
ENSMUSG00000017740	Slc12a5	solute carrier family 12, member 5	-4.379	0.03281	Monocyte
ENSMUSG00000020654	Adcy3	adenylate cyclase 3	-4.378	0.0516	Monocyte
ENSMUSG00000022469	Rapgef3	Rap guanine nucleotide exchange factor (GEF) 3	-4.377	0.03271	Monocyte
ENSMUSG00000028412	Slc44a1	solute carrier family 44, member 1	-4.376	0.02158	Monocyte
ENSMUSG00000111481	NA	TEC: RP23-356D13.9	-4.376	0.03264	Monocyte
ENSMUSG00000021611	Tert	telomerase reverse transcriptase	-4.375	0.03258	Monocyte
ENSMUSG00000044367	Slc16a13	solute carrier family 16 (monocarboxylic acid transporters), member 13	-4.375	0.04455	Monocyte
ENSMUSG00000005951	Shpk	sedoheptulokinase	-4.375	0.04883	Monocyte
ENSMUSG00000025876	Unc5a	unc-5 netrin receptor A	-4.375	0.0545	Monocyte
ENSMUSG00000101949	NA	processed_pseudogene: Gm5370	-4.374	0.03252	Monocyte
ENSMUSG00000110841	NA	transcribed_processed_pseudogene: RP23-269H21.1	-4.373	0.03246	Monocyte
ENSMUSG00000036687	Tmem184a	transmembrane protein 184a	-4.373	0.03249	Monocyte
ENSMUSG00000103442	Pcdha1	protocadherin alpha 1	-4.372	0.03238	Monocyte
ENSMUSG00000031391	L1cam	L1 cell adhesion molecule	-4.372	0.03241	Monocyte
ENSMUSG00000059173	Pde1a	phosphodiesterase 1A, calmodulin-dependent	-4.371	0.03236	Monocyte
ENSMUSG00000024665	Fads2	fatty acid desaturase 2	-4.371	0.03236	Monocyte
ENSMUSG00000108394	NA	TEC: Gm45477	-4.371	0.04187	Monocyte
ENSMUSG00000069518	NA	protein_coding: Gm10271	-4.37	0.03229	Monocyte
ENSMUSG00000026442	Nfasc	neurofascin	-4.37	0.03719	Monocyte
ENSMUSG00000023088	Abcc1	ATP-binding cassette, sub-family C (CFTR/MRP), member 1	-4.369	0.0271	Monocyte
ENSMUSG00000040562	Gstm2	glutathione S-transferase, mu 2	-4.368	0.03215	Monocyte
ENSMUSG00000007030	Vwa7	von Willebrand factor A domain containing 7	-4.368	0.03219	Monocyte
ENSMUSG00000043251	Exoc3l	exocyst complex component 3-like	-4.367	0.0321	Monocyte
ENSMUSG00000080590	NA	miRNA: Gm22029	-4.366	0.02684	Monocyte
ENSMUSG00000062152	NA	processed_pseudogene: Rpl21-ps14	-4.366	0.02684	Monocyte
ENSMUSG00000095059	NA	snRNA: Gm25670	-4.366	0.02684	Monocyte
ENSMUSG00000108948	Olfr695	olfactory receptor 695	-4.366	0.02684	Monocyte
ENSMUSG00000108895	NA	processed_pseudogene: Gm45070	-4.366	0.02684	Monocyte
ENSMUSG00000004371	Il11	interleukin 11	-4.366	0.02684	Monocyte
ENSMUSG00000096695	Olfr196	olfactory receptor 196	-4.366	0.02684	Monocyte
ENSMUSG00000090030	NA	processed_transcript: A430072P03Rik	-4.366	0.02684	Monocyte
ENSMUSG00000110989	NA	processed_pseudogene: RP24-201N16.3	-4.366	0.02684	Monocyte
ENSMUSG00000078625	Gm12789	predicted gene 12789	-4.366	0.02684	Monocyte
ENSMUSG00000098226	NA	processed_pseudogene: Gm5272	-4.366	0.02684	Monocyte
ENSMUSG00000110813	NA	antisense: RP24-63K13.2	-4.366	0.02684	Monocyte
ENSMUSG00000088768	NA	snRNA: Gm25494	-4.366	0.02684	Monocyte
ENSMUSG00000080367	NA	miRNA: Gm25774	-4.366	0.02684	Monocyte
ENSMUSG00000048391	Olfr843	olfactory receptor 843	-4.366	0.02684	Monocyte
ENSMUSG00000108448	NA	lincRNA: Gm21269	-4.366	0.02684	Monocyte
ENSMUSG00000100890	NA	antisense: 1700085C21Rik	-4.366	0.02684	Monocyte
ENSMUSG00000097171	NA	lincRNA: Gm17644	-4.366	0.02684	Monocyte
ENSMUSG00000095028	Sirpb1b	signal-regulatory protein beta 1B	-4.366	0.02684	Monocyte
ENSMUSG00000090585	NA	processed_transcript: 4933406F09Rik	-4.366	0.02684	Monocyte
ENSMUSG00000084332	NA	processed_pseudogene: Gm8840	-4.366	0.02684	Monocyte
ENSMUSG00000097344	NA	lincRNA: Gm26732	-4.366	0.02684	Monocyte
ENSMUSG00000083750	NA	processed_pseudogene: Gm14108	-4.366	0.02684	Monocyte
ENSMUSG00000109760	NA	processed_pseudogene: Gm6503	-4.366	0.02684	Monocyte
ENSMUSG00000101234	NA	transcribed_processed_pseudogene: 1700007E05Rik	-4.366	0.02684	Monocyte
ENSMUSG00000108311	NA	lincRNA: Gm44737	-4.366	0.02684	Monocyte
ENSMUSG00000087615	NA	antisense: Pnpla1os	-4.366	0.02684	Monocyte
ENSMUSG00000083379	NA	processed_pseudogene: Gm4919	-4.366	0.02684	Monocyte
ENSMUSG00000041649	Klf8	Kruppel-like factor 8	-4.366	0.02684	Monocyte
ENSMUSG00000104141	NA	processed_pseudogene: Gm6140	-4.366	0.02684	Monocyte
ENSMUSG00000090907	NA	antisense: C030017D09Rik	-4.366	0.02684	Monocyte
ENSMUSG00000064632	NA	snRNA: Gm25142	-4.366	0.02684	Monocyte
ENSMUSG00000108803	NA	lincRNA: Gm44904	-4.366	0.02684	Monocyte
ENSMUSG00000016626	Nlrp14	NLR family, pyrin domain containing 14	-4.366	0.02684	Monocyte
ENSMUSG00000111487	NA	TEC: RP23-269O24.3	-4.366	0.02684	Monocyte
ENSMUSG00000107822	NA	unprocessed_pseudogene: Olfr1358	-4.366	0.02684	Monocyte
ENSMUSG00000111019	NA	processed_pseudogene: RP24-361K14.1	-4.366	0.02684	Monocyte
ENSMUSG00000109419	NA	lincRNA: Gm45163	-4.366	0.02684	Monocyte
ENSMUSG00000103738	NA	TEC: Gm37652	-4.366	0.02684	Monocyte
ENSMUSG00000108103	NA	lincRNA: Gm44081	-4.366	0.02684	Monocyte
ENSMUSG00000102940	NA	TEC: Gm37551	-4.366	0.02684	Monocyte
ENSMUSG00000030865	Chp2	calcineurin-like EF hand protein 2	-4.366	0.02684	Monocyte
ENSMUSG00000055134	NA	processed_transcript: 9130017K11Rik	-4.366	0.02684	Monocyte
ENSMUSG00000086089	NA	antisense: Gm11640	-4.366	0.02684	Monocyte
ENSMUSG00000054890	Olfr1535	olfactory receptor 1535	-4.366	0.02684	Monocyte
ENSMUSG00000075075	Olfr1253	olfactory receptor 1253	-4.366	0.02684	Monocyte
ENSMUSG00000094175	NA	miRNA: Gm24427	-4.366	0.02684	Monocyte
ENSMUSG00000098105	NA	processed_pseudogene: Gm8825	-4.366	0.02684	Monocyte
ENSMUSG00000078906	NA	protein_coding: Gm14444	-4.366	0.02684	Monocyte
ENSMUSG00000086913	NA	antisense: Gm14019	-4.366	0.02684	Monocyte
ENSMUSG00000093751	NA	processed_pseudogene: Gm3307	-4.366	0.02684	Monocyte
ENSMUSG00000026415	Fcamr	Fc receptor, IgA, IgM, high affinity	-4.366	0.02684	Monocyte
ENSMUSG00000110492	NA	processed_pseudogene: RP23-382B3.2	-4.366	0.02684	Monocyte
ENSMUSG00000096420	NA	IG_D_gene: Ighd5-6	-4.366	0.02684	Monocyte
ENSMUSG00000106766	NA	TEC: 4933424N20Rik	-4.366	0.02684	Monocyte
ENSMUSG00000080844	NA	processed_pseudogene: Gm14107	-4.366	0.02684	Monocyte
ENSMUSG00000031364	Grpr	gastrin releasing peptide receptor	-4.366	0.02684	Monocyte
ENSMUSG00000075081	Olfr1247	olfactory receptor 1247	-4.366	0.02684	Monocyte
ENSMUSG00000009108	Gnat2	guanine nucleotide binding protein, alpha transducing 2	-4.366	0.02684	Monocyte
ENSMUSG00000062564	Tex28	testis expressed 28	-4.366	0.02684	Monocyte
ENSMUSG00000033470	Cysltr2	cysteinyl leukotriene receptor 2	-4.366	0.02684	Monocyte
ENSMUSG00000035873	Pawr	PRKC, apoptosis, WT1, regulator	-4.366	0.02684	Monocyte
ENSMUSG00000093238	NA	miRNA: Mir9-3	-4.366	0.02684	Monocyte
ENSMUSG00000064252	Olfr329-ps	olfactory receptor 329, pseudogene	-4.366	0.02684	Monocyte
ENSMUSG00000069998	Olfr372	olfactory receptor 372	-4.366	0.02684	Monocyte
ENSMUSG00000109890	NA	lincRNA: AU023762	-4.366	0.02684	Monocyte
ENSMUSG00000025597	Klhl4	kelch-like 4	-4.366	0.02684	Monocyte
ENSMUSG00000070778	NA	processed_pseudogene: Rpl7a-ps8	-4.366	0.02684	Monocyte
ENSMUSG00000035930	Chst4	carbohydrate (chondroitin 6/keratan) sulfotransferase 4	-4.366	0.02684	Monocyte
ENSMUSG00000081965	NA	processed_pseudogene: Gm11620	-4.366	0.02684	Monocyte
ENSMUSG00000078420	Olfr141	olfactory receptor 141	-4.366	0.02684	Monocyte
ENSMUSG00000074254	Cyp2a4	cytochrome P450, family 2, subfamily a, polypeptide 4	-4.366	0.02684	Monocyte
ENSMUSG00000054422	Fabp1	fatty acid binding protein 1, liver	-4.366	0.02684	Monocyte
ENSMUSG00000032098	Treh	trehalase (brush-border membrane glycoprotein)	-4.366	0.02684	Monocyte
ENSMUSG00000021779	Thrb	thyroid hormone receptor beta	-4.366	0.02684	Monocyte
ENSMUSG00000029644	Pdx1	pancreatic and duodenal homeobox 1	-4.366	0.02684	Monocyte
ENSMUSG00000037716	Ccdc33	coiled-coil domain containing 33	-4.366	0.02684	Monocyte
ENSMUSG00000001095	Slc13a2	solute carrier family 13 (sodium-dependent dicarboxylate transporter), member 2	-4.366	0.02684	Monocyte
ENSMUSG00000048015	Neurod4	neurogenic differentiation 4	-4.366	0.02684	Monocyte
ENSMUSG00000026450	Chit1	chitinase 1 (chitotriosidase)	-4.366	0.02684	Monocyte
ENSMUSG00000028593	9430007A20Rik	RIKEN cDNA 9430007A20 gene	-4.366	0.02684	Monocyte
ENSMUSG00000070896	NA	processed_pseudogene: Rpl23a-ps1	-4.366	0.02684	Monocyte
ENSMUSG00000108860	NA	processed_pseudogene: Gm6070	-4.366	0.02684	Monocyte
ENSMUSG00000031651	Triml1	tripartite motif family-like 1	-4.366	0.02684	Monocyte
ENSMUSG00000048693	Olfr435	olfactory receptor 435	-4.366	0.02684	Monocyte
ENSMUSG00000041216	Clvs1	clavesin 1	-4.366	0.02684	Monocyte
ENSMUSG00000100966	NA	processed_pseudogene: Gm5700	-4.366	0.02684	Monocyte
ENSMUSG00000086048	NA	lincRNA: Drr1	-4.366	0.02684	Monocyte
ENSMUSG00000076219	NA	miRNA: Mir487b	-4.366	0.02684	Monocyte
ENSMUSG00000044043	Pcdhb14	protocadherin beta 14	-4.366	0.02684	Monocyte
ENSMUSG00000074736	Syndig1	synapse differentiation inducing 1	-4.366	0.02684	Monocyte
ENSMUSG00000068151	NA	lincRNA: A230006K03Rik	-4.366	0.02684	Monocyte
ENSMUSG00000105262	NA	processed_pseudogene: Gm19175	-4.366	0.02684	Monocyte
ENSMUSG00000070379	Olfr402	olfactory receptor 402	-4.366	0.02684	Monocyte
ENSMUSG00000080383	NA	miRNA: Gm22103	-4.366	0.02684	Monocyte
ENSMUSG00000062477	NA	processed_pseudogene: Hmgb1l	-4.366	0.02684	Monocyte
ENSMUSG00000075167	Olfr1101	olfactory receptor 1101	-4.366	0.02684	Monocyte
ENSMUSG00000022715	Tmem114	transmembrane protein 114	-4.366	0.02684	Monocyte
ENSMUSG00000049699	Ucn2	urocortin 2	-4.366	0.02684	Monocyte
ENSMUSG00000032083	Apoa1	apolipoprotein A-I	-4.366	0.02684	Monocyte
ENSMUSG00000075206	Olfr1024	olfactory receptor 1024	-4.366	0.02684	Monocyte
ENSMUSG00000048206	Dnajb8	DnaJ heat shock protein family (Hsp40) member B8	-4.366	0.02684	Monocyte
ENSMUSG00000027868	Tbx15	T-box 15	-4.366	0.02684	Monocyte
ENSMUSG00000047025	Ccer1	coiled-coil glutamate-rich protein 1	-4.366	0.02684	Monocyte
ENSMUSG00000018868	Pnpla5	patatin-like phospholipase domain containing 5	-4.366	0.02684	Monocyte
ENSMUSG00000077962	NA	miRNA: Mir874	-4.366	0.02684	Monocyte
ENSMUSG00000044556	Tex38	testis expressed 38	-4.366	0.02684	Monocyte
ENSMUSG00000024973	Hrasls5	HRAS-like suppressor family, member 5	-4.366	0.02684	Monocyte
ENSMUSG00000105687	NA	processed_pseudogene: Gm6157	-4.366	0.02684	Monocyte
ENSMUSG00000090439	Gm17455	predicted gene, 17455	-4.366	0.02684	Monocyte
ENSMUSG00000063409	Lrrc43	leucine rich repeat containing 43	-4.366	0.02684	Monocyte
ENSMUSG00000105766	NA	TEC: Gm19666	-4.366	0.02684	Monocyte
ENSMUSG00000054951	9130008F23Rik	RIKEN cDNA 9130008F23 gene	-4.366	0.02684	Monocyte
ENSMUSG00000042514	Klhl14	kelch-like 14	-4.366	0.02684	Monocyte
ENSMUSG00000026065	Slc9a4	solute carrier family 9 (sodium/hydrogen exchanger), member 4	-4.366	0.02684	Monocyte
ENSMUSG00000063549	Olfr322	olfactory receptor 322	-4.366	0.02684	Monocyte
ENSMUSG00000044022	Pcdhb21	protocadherin beta 21	-4.366	0.02684	Monocyte
ENSMUSG00000095390	Olfr229	olfactory receptor 229	-4.366	0.02684	Monocyte
ENSMUSG00000024510	Ftmt	ferritin mitochondrial	-4.366	0.02684	Monocyte
ENSMUSG00000042124	Lce1f	late cornified envelope 1F	-4.366	0.02684	Monocyte
ENSMUSG00000108764	NA	processed_pseudogene: Gm2926	-4.366	0.02684	Monocyte
ENSMUSG00000040254	Sema3d	sema domain, immunoglobulin domain (Ig), short basic domain, secreted, (semaphorin) 3D	-4.366	0.02684	Monocyte
ENSMUSG00000082226	NA	processed_pseudogene: Gm715	-4.366	0.02684	Monocyte
ENSMUSG00000020642	Rnf144a	ring finger protein 144A	-4.366	0.02684	Monocyte
ENSMUSG00000031449	Atp4b	ATPase, H+/K+ exchanging, beta polypeptide	-4.366	0.02684	Monocyte
ENSMUSG00000032343	Impg1	interphotoreceptor matrix proteoglycan 1	-4.366	0.02684	Monocyte
ENSMUSG00000027858	Tspan2	tetraspanin 2	-4.366	0.02684	Monocyte
ENSMUSG00000093610	NA	transcribed_unprocessed_pseudogene: Cyp2c53-ps	-4.366	0.02684	Monocyte
ENSMUSG00000037737	Actrt3	actin related protein T3	-4.366	0.02684	Monocyte
ENSMUSG00000063651	Cnfn	cornifelin	-4.366	0.02684	Monocyte
ENSMUSG00000084095	NA	processed_pseudogene: Gm11834	-4.366	0.02684	Monocyte
ENSMUSG00000003053	Cyp2c29	cytochrome P450, family 2, subfamily c, polypeptide 29	-4.366	0.02684	Monocyte
ENSMUSG00000111209	NA	processed_pseudogene: RP23-323P3.1	-4.366	0.02684	Monocyte
ENSMUSG00000040298	Btbd16	BTB (POZ) domain containing 16	-4.366	0.02684	Monocyte
ENSMUSG00000035916	Ptprq	protein tyrosine phosphatase, receptor type, Q	-4.366	0.02684	Monocyte
ENSMUSG00000063867	Olfr1511	olfactory receptor 1511	-4.366	0.02684	Monocyte
ENSMUSG00000030492	Slc7a9	solute carrier family 7 (cationic amino acid transporter, y+ system), member 9	-4.366	0.02684	Monocyte
ENSMUSG00000021373	Cap2	CAP, adenylate cyclase-associated protein, 2 (yeast)	-4.366	0.02684	Monocyte
ENSMUSG00000107353	NA	antisense: 4930430O22Rik	-4.366	0.02684	Monocyte
ENSMUSG00000031853	BC021891	cDNA sequence BC021891	-4.366	0.02684	Monocyte
ENSMUSG00000029844	Hoxa1	homeobox A1	-4.366	0.02684	Monocyte
ENSMUSG00000096490	NA	IG_V_gene: Igkv10-94	-4.366	0.02684	Monocyte
ENSMUSG00000035864	Syt1	synaptotagmin I	-4.366	0.02684	Monocyte
ENSMUSG00000019429	Ffar3	free fatty acid receptor 3	-4.366	0.02684	Monocyte
ENSMUSG00000091785	NA	processed_pseudogene: Rpl29-ps5	-4.366	0.02684	Monocyte
ENSMUSG00000047261	Gap43	growth associated protein 43	-4.366	0.02684	Monocyte
ENSMUSG00000094192	Olfr452	olfactory receptor 452	-4.366	0.02684	Monocyte
ENSMUSG00000100007	NA	processed_pseudogene: Gm5527	-4.366	0.02684	Monocyte
ENSMUSG00000027360	Hdc	histidine decarboxylase	-4.366	0.02684	Monocyte
ENSMUSG00000056605	Krt72	keratin 72	-4.366	0.02684	Monocyte
ENSMUSG00000047638	Nr1h4	nuclear receptor subfamily 1, group H, member 4	-4.366	0.02684	Monocyte
ENSMUSG00000049555	Tmie	transmembrane inner ear	-4.366	0.02684	Monocyte
ENSMUSG00000074625	Arhgap40	Rho GTPase activating protein 40	-4.366	0.02684	Monocyte
ENSMUSG00000045027	Prss22	protease, serine 22	-4.366	0.02684	Monocyte
ENSMUSG00000057068	Fam47e	family with sequence similarity 47, member E	-4.366	0.02684	Monocyte
ENSMUSG00000102479	NA	processed_pseudogene: Gm18551	-4.366	0.02684	Monocyte
ENSMUSG00000107462	NA	processed_pseudogene: Gm7384	-4.366	0.02684	Monocyte
ENSMUSG00000102901	NA	IG_V_pseudogene: Ighv5-1	-4.366	0.02684	Monocyte
ENSMUSG00000080506	NA	miRNA: Gm25042	-4.366	0.02684	Monocyte
ENSMUSG00000097543	NA	lincRNA: Gm805	-4.366	0.02684	Monocyte
ENSMUSG00000056043	Rgs9bp	regulator of G-protein signalling 9 binding protein	-4.366	0.02684	Monocyte
ENSMUSG00000049133	Flg2	filaggrin family member 2	-4.366	0.02684	Monocyte
ENSMUSG00000039903	Eva1c	eva-1 homolog C (C. elegans)	-4.366	0.02684	Monocyte
ENSMUSG00000033377	Palmd	palmdelphin	-4.366	0.02684	Monocyte
ENSMUSG00000074264	Amy1	amylase 1, salivary	-4.366	0.02684	Monocyte
ENSMUSG00000033060	Lmo7	LIM domain only 7	-4.366	0.02684	Monocyte
ENSMUSG00000017969	Ptgis	prostaglandin I2 (prostacyclin) synthase	-4.366	0.02684	Monocyte
ENSMUSG00000046844	Vat1l	vesicle amine transport protein 1 like	-4.366	0.02684	Monocyte
ENSMUSG00000063514	NA	processed_pseudogene: Gm6756	-4.366	0.02684	Monocyte
ENSMUSG00000102446	NA	processed_pseudogene: Gm17965	-4.366	0.02684	Monocyte
ENSMUSG00000097003	NA	lincRNA: D930007P13Rik	-4.366	0.02684	Monocyte
ENSMUSG00000038135	Crygn	crystallin, gamma N	-4.366	0.02684	Monocyte
ENSMUSG00000094380	Olfr904	olfactory receptor 904	-4.366	0.02684	Monocyte
ENSMUSG00000108729	NA	processed_pseudogene: Gm17831	-4.366	0.02684	Monocyte
ENSMUSG00000095970	Gm19402	predicted gene, 19402	-4.366	0.02684	Monocyte
ENSMUSG00000111709	Gm3776	predicted gene 3776	-4.366	0.02684	Monocyte
ENSMUSG00000075543	Urad	ureidoimidazoline (2-oxo-4-hydroxy-4-carboxy-5) decarboxylase	-4.366	0.02684	Monocyte
ENSMUSG00000027524	Edn3	endothelin 3	-4.366	0.02684	Monocyte
ENSMUSG00000109079	NA	TEC: Gm44755	-4.366	0.02684	Monocyte
ENSMUSG00000021456	Fbp2	fructose bisphosphatase 2	-4.366	0.02684	Monocyte
ENSMUSG00000062524	Ncr1	natural cytotoxicity triggering receptor 1	-4.366	0.02684	Monocyte
ENSMUSG00000035638	Muc20	mucin 20	-4.366	0.02684	Monocyte
ENSMUSG00000074882	Cyp2c68	cytochrome P450, family 2, subfamily c, polypeptide 68	-4.366	0.02684	Monocyte
ENSMUSG00000075166	Olfr1104	olfactory receptor 1104	-4.366	0.02684	Monocyte
ENSMUSG00000020083	2010107G23Rik	RIKEN cDNA 2010107G23 gene	-4.366	0.02684	Monocyte
ENSMUSG00000029917	C130060K24Rik	RIKEN cDNA C130060K24 gene	-4.366	0.02684	Monocyte
ENSMUSG00000110253	Olfr495	olfactory receptor 495	-4.366	0.02684	Monocyte
ENSMUSG00000090777	NA	protein_coding: Ccdc188	-4.366	0.02684	Monocyte
ENSMUSG00000070424	Art5	ADP-ribosyltransferase 5	-4.366	0.02684	Monocyte
ENSMUSG00000027068	Dhrs9	dehydrogenase/reductase (SDR family) member 9	-4.366	0.02684	Monocyte
ENSMUSG00000075272	Ttc30a2	tetratricopeptide repeat domain 30A2	-4.366	0.02684	Monocyte
ENSMUSG00000059397	Olfr54	olfactory receptor 54	-4.366	0.02684	Monocyte
ENSMUSG00000047129	1700113H08Rik	RIKEN cDNA 1700113H08 gene	-4.366	0.02684	Monocyte
ENSMUSG00000085784	NA	antisense: Gm12158	-4.366	0.02684	Monocyte
ENSMUSG00000047286	Olfr370	olfactory receptor 370	-4.366	0.02684	Monocyte
ENSMUSG00000087038	NA	lincRNA: 2900079G21Rik	-4.366	0.02684	Monocyte
ENSMUSG00000108550	NA	lincRNA: Gm44736	-4.366	0.02684	Monocyte
ENSMUSG00000020686	Gas2l2	growth arrest-specific 2 like 2	-4.366	0.02684	Monocyte
ENSMUSG00000034552	Zswim2	zinc finger SWIM-type containing 2	-4.366	0.02684	Monocyte
ENSMUSG00000009356	Lpo	lactoperoxidase	-4.366	0.02684	Monocyte
ENSMUSG00000026938	Fcna	ficolin A	-4.366	0.02684	Monocyte
ENSMUSG00000048377	Foxi2	forkhead box I2	-4.366	0.02684	Monocyte
ENSMUSG00000081189	NA	processed_pseudogene: Hspd1-ps4	-4.366	0.02684	Monocyte
ENSMUSG00000039278	Pcsk1n	proprotein convertase subtilisin/kexin type 1 inhibitor	-4.366	0.02684	Monocyte
ENSMUSG00000081625	NA	processed_pseudogene: Rps12-ps7	-4.366	0.02684	Monocyte
ENSMUSG00000090455	NA	protein_coding: Gm2431	-4.366	0.02684	Monocyte
ENSMUSG00000087051	NA	lincRNA: Gm12730	-4.366	0.02684	Monocyte
ENSMUSG00000105906	NA	IG_C_gene: Iglc1	-4.366	0.02684	Monocyte
ENSMUSG00000107312	NA	TEC: Gm43229	-4.366	0.02684	Monocyte
ENSMUSG00000053626	Tll1	tolloid-like	-4.366	0.02684	Monocyte
ENSMUSG00000029032	Arhgef16	Rho guanine nucleotide exchange factor (GEF) 16	-4.366	0.02684	Monocyte
ENSMUSG00000082023	NA	processed_pseudogene: Gm14407	-4.366	0.02684	Monocyte
ENSMUSG00000039661	Dusp26	dual specificity phosphatase 26 (putative)	-4.366	0.02684	Monocyte
ENSMUSG00000080283	NA	processed_pseudogene: Gm14806	-4.366	0.02684	Monocyte
ENSMUSG00000045225	Olfr1152	olfactory receptor 1152	-4.366	0.02684	Monocyte
ENSMUSG00000062778	Chia1	chitinase, acidic 1	-4.366	0.02684	Monocyte
ENSMUSG00000087973	NA	snoRNA: Gm23716	-4.366	0.02684	Monocyte
ENSMUSG00000035580	Kcnh8	potassium voltage-gated channel, subfamily H (eag-related), member 8	-4.366	0.02684	Monocyte
ENSMUSG00000024957	Kcnk4	potassium channel, subfamily K, member 4	-4.366	0.02684	Monocyte
ENSMUSG00000044227	Gm9789	predicted gene 9789	-4.366	0.02684	Monocyte
ENSMUSG00000076500	NA	IG_LV_gene: Gm20730	-4.366	0.02684	Monocyte
ENSMUSG00000030351	Tspan11	tetraspanin 11	-4.366	0.02684	Monocyte
ENSMUSG00000092383	NA	processed_pseudogene: H2-Pb	-4.366	0.02684	Monocyte
ENSMUSG00000006311	Etv2	ets variant 2	-4.366	0.02684	Monocyte
ENSMUSG00000036892	Prodh2	proline dehydrogenase (oxidase) 2	-4.366	0.02684	Monocyte
ENSMUSG00000067144	Slc22a7	solute carrier family 22 (organic anion transporter), member 7	-4.366	0.02684	Monocyte
ENSMUSG00000028813	CK137956	cDNA sequence CK137956	-4.366	0.02684	Monocyte
ENSMUSG00000082101	Slfn14	schlafen 14	-4.366	0.02684	Monocyte
ENSMUSG00000003070	Efna2	ephrin A2	-4.366	0.02684	Monocyte
ENSMUSG00000036770	Stpg3	sperm tail PG rich repeat containing 3	-4.366	0.02684	Monocyte
ENSMUSG00000107799	NA	antisense: Gm44051	-4.366	0.02684	Monocyte
ENSMUSG00000055373	Fut9	fucosyltransferase 9	-4.366	0.02684	Monocyte
ENSMUSG00000042988	Notum	notum pectinacetylesterase homolog (Drosophila)	-4.366	0.02684	Monocyte
ENSMUSG00000049648	Olfr273	olfactory receptor 273	-4.366	0.02684	Monocyte
ENSMUSG00000027656	Wisp2	WNT1 inducible signaling pathway protein 2	-4.366	0.02684	Monocyte
ENSMUSG00000095941	Gm21964	predicted gene, 21964	-4.366	0.02684	Monocyte
ENSMUSG00000056632	Dsg3	desmoglein 3	-4.366	0.02684	Monocyte
ENSMUSG00000037463	Fbxo27	F-box protein 27	-4.366	0.02684	Monocyte
ENSMUSG00000050865	Olfr1494	olfactory receptor 1494	-4.366	0.02684	Monocyte
ENSMUSG00000109520	NA	protein_coding: Olfr1493-ps1	-4.366	0.02684	Monocyte
ENSMUSG00000082146	NA	processed_pseudogene: Rpl23a-ps13	-4.366	0.02684	Monocyte
ENSMUSG00000045648	Vwc2l	von Willebrand factor C domain-containing protein 2-like	-4.366	0.02684	Monocyte
ENSMUSG00000024306	Ccdc178	coiled coil domain containing 178	-4.366	0.02684	Monocyte
ENSMUSG00000084018	NA	processed_pseudogene: Gm11895	-4.366	0.02684	Monocyte
ENSMUSG00000048138	Dmrt2	doublesex and mab-3 related transcription factor 2	-4.366	0.02684	Monocyte
ENSMUSG00000007682	Dio2	deiodinase, iodothyronine, type II	-4.366	0.02684	Monocyte
ENSMUSG00000110825	NA	processed_pseudogene: RP23-115A18.3	-4.366	0.02684	Monocyte
ENSMUSG00000065642	NA	snoRNA: Snora69	-4.366	0.02684	Monocyte
ENSMUSG00000026697	Myoc	myocilin	-4.366	0.02684	Monocyte
ENSMUSG00000062434	Olfr516	olfactory receptor 516	-4.366	0.02684	Monocyte
ENSMUSG00000029314	Agpat9	1-acylglycerol-3-phosphate O-acyltransferase 9	-4.366	0.02684	Monocyte
ENSMUSG00000070377	Olfr43	olfactory receptor 43	-4.366	0.02684	Monocyte
ENSMUSG00000041708	Mpped1	metallophosphoesterase domain containing 1	-4.366	0.02684	Monocyte
ENSMUSG00000034324	Tmem132c	transmembrane protein 132C	-4.366	0.02684	Monocyte
ENSMUSG00000022297	Fzd6	frizzled class receptor 6	-4.366	0.02684	Monocyte
ENSMUSG00000032186	Tmod2	tropomodulin 2	-4.366	0.02684	Monocyte
ENSMUSG00000095429	NA	IG_V_gene: Ighv5-12	-4.366	0.02684	Monocyte
ENSMUSG00000075078	Olfr1250	olfactory receptor 1250	-4.366	0.02684	Monocyte
ENSMUSG00000084956	NA	lincRNA: Gm16194	-4.366	0.02684	Monocyte
ENSMUSG00000082396	NA	processed_pseudogene: Zfp389	-4.366	0.02684	Monocyte
ENSMUSG00000069718	Gm11563	predicted gene 11563	-4.366	0.02684	Monocyte
ENSMUSG00000094561	NA	IG_V_gene: Ighv1-22	-4.366	0.02684	Monocyte
ENSMUSG00000049168	Olfr449	olfactory receptor 449	-4.366	0.02684	Monocyte
ENSMUSG00000022619	Mapk8ip2	mitogen-activated protein kinase 8 interacting protein 2	-4.366	0.02684	Monocyte
ENSMUSG00000027966	Col11a1	collagen, type XI, alpha 1	-4.366	0.02684	Monocyte
ENSMUSG00000072576	NA	processed_pseudogene: Gm16020	-4.366	0.02684	Monocyte
ENSMUSG00000036574	1700019O17Rik	RIKEN cDNA 1700019O17 gene	-4.366	0.02684	Monocyte
ENSMUSG00000075143	Olfr1157	olfactory receptor 1157	-4.366	0.02684	Monocyte
ENSMUSG00000054526	Olfr1500	olfactory receptor 1500	-4.366	0.02684	Monocyte
ENSMUSG00000033409	Syce1l	synaptonemal complex central element protein 1 like	-4.366	0.02684	Monocyte
ENSMUSG00000041741	Pde3a	phosphodiesterase 3A, cGMP inhibited	-4.366	0.02684	Monocyte
ENSMUSG00000030510	Cers3	ceramide synthase 3	-4.366	0.02684	Monocyte
ENSMUSG00000044117	2900011O08Rik	RIKEN cDNA 2900011O08 gene	-4.366	0.02684	Monocyte
ENSMUSG00000050663	Trhde	TRH-degrading enzyme	-4.366	0.03202	Monocyte
ENSMUSG00000050910	Cdr2l	cerebellar degeneration-related protein 2-like	-4.366	0.03208	Monocyte
ENSMUSG00000026204	Ptprn	protein tyrosine phosphatase, receptor type, N	-4.366	0.03208	Monocyte
ENSMUSG00000102554	NA	processed_pseudogene: Gm37568	-4.365	0.03201	Monocyte
ENSMUSG00000060198	NA	processed_pseudogene: Gm11353	-4.365	0.03201	Monocyte
ENSMUSG00000028393	Alad	aminolevulinate, delta-, dehydratase	-4.365	0.03202	Monocyte
ENSMUSG00000047821	Trim16	tripartite motif-containing 16	-4.365	0.03202	Monocyte
ENSMUSG00000058589	Anks1b	ankyrin repeat and sterile alpha motif domain containing 1B	-4.365	0.03202	Monocyte
ENSMUSG00000098192	NA	processed_pseudogene: Gm3534	-4.365	0.03202	Monocyte
ENSMUSG00000001665	Gstt3	glutathione S-transferase, theta 3	-4.365	0.03202	Monocyte
ENSMUSG00000017314	Mpp2	membrane protein, palmitoylated 2 (MAGUK p55 subfamily member 2)	-4.364	0.03193	Monocyte
ENSMUSG00000026198	Abcb6	ATP-binding cassette, sub-family B (MDR/TAP), member 6	-4.363	0.03185	Monocyte
ENSMUSG00000099618	NA	processed_pseudogene: Gm28118	-4.362	0.03178	Monocyte
ENSMUSG00000109313	NA	lincRNA: Gm44693	-4.362	0.03183	Monocyte
ENSMUSG00000082778	NA	processed_pseudogene: Gm15191	-4.362	0.03183	Monocyte
ENSMUSG00000025432	Avil	advillin	-4.362	0.03183	Monocyte
ENSMUSG00000074497	A430078G23Rik	RIKEN cDNA A430078G23 gene	-4.362	0.03184	Monocyte
ENSMUSG00000064956	NA	snoRNA: Gm24918	-4.361	0.03172	Monocyte
ENSMUSG00000020844	Nxn	nucleoredoxin	-4.361	0.03175	Monocyte
ENSMUSG00000024302	Dtna	dystrobrevin alpha	-4.361	0.03178	Monocyte
ENSMUSG00000032285	Dnaja4	DnaJ heat shock protein family (Hsp40) member A4	-4.361	0.04046	Monocyte
ENSMUSG00000041734	Kirrel	kin of IRRE like (Drosophila)	-4.36	0.03167	Monocyte
ENSMUSG00000102193	NA	processed_pseudogene: Gm7299	-4.359	0.03163	Monocyte
ENSMUSG00000021835	Bmp4	bone morphogenetic protein 4	-4.359	0.03164	Monocyte
ENSMUSG00000090179	NA	processed_pseudogene: Gm16307	-4.359	0.03165	Monocyte
ENSMUSG00000010651	Acaa1b	acetyl-Coenzyme A acyltransferase 1B	-4.358	0.03159	Monocyte
ENSMUSG00000022494	Shisa9	shisa family member 9	-4.358	0.03159	Monocyte
ENSMUSG00000107535	NA	TEC: Gm44183	-4.358	0.03573	Monocyte
ENSMUSG00000086418	NA	antisense: Gm13362	-4.357	0.0315	Monocyte
ENSMUSG00000032648	Pygm	muscle glycogen phosphorylase	-4.357	0.03151	Monocyte
ENSMUSG00000087963	NA	snoRNA: Gm25394	-4.357	0.03153	Monocyte
ENSMUSG00000034936	Arl4d	ADP-ribosylation factor-like 4D	-4.357	0.03155	Monocyte
ENSMUSG00000036098	Myrf	myelin regulatory factor	-4.356	0.03144	Monocyte
ENSMUSG00000005917	Otx1	orthodenticle homeobox 1	-4.356	0.03144	Monocyte
ENSMUSG00000075394	Hoxc4	homeobox C4	-4.356	0.03146	Monocyte
ENSMUSG00000044645	NA	protein_coding: Gm7334	-4.355	0.02787	Monocyte
ENSMUSG00000059301	NA	protein_coding: Gm5434	-4.355	0.02787	Monocyte
ENSMUSG00000047992	Fam69c	family with sequence similarity 69, member C	-4.355	0.02787	Monocyte
ENSMUSG00000110880	NA	unprocessed_pseudogene: RP23-442A13.3	-4.355	0.02787	Monocyte
ENSMUSG00000084050	NA	processed_pseudogene: Gm14439	-4.355	0.02787	Monocyte
ENSMUSG00000082927	NA	processed_pseudogene: Gm5863	-4.355	0.02787	Monocyte
ENSMUSG00000026809	Spaca9	sperm acrosome associated 9	-4.355	0.02787	Monocyte
ENSMUSG00000107852	NA	processed_pseudogene: Gm6227	-4.355	0.02787	Monocyte
ENSMUSG00000108873	NA	processed_pseudogene: Gm44609	-4.355	0.02787	Monocyte
ENSMUSG00000067147	NA	processed_pseudogene: Rpl7a-ps11	-4.355	0.02787	Monocyte
ENSMUSG00000107233	NA	TEC: Gm42959	-4.355	0.02787	Monocyte
ENSMUSG00000070304	Scn2b	sodium channel, voltage-gated, type II, beta	-4.355	0.02787	Monocyte
ENSMUSG00000074052	NA	bidirectional_promoter_lncRNA: BC048644	-4.355	0.02787	Monocyte
ENSMUSG00000005338	Cadm3	cell adhesion molecule 3	-4.355	0.02787	Monocyte
ENSMUSG00000081770	NA	processed_pseudogene: Rbpsuh-ps1	-4.355	0.02787	Monocyte
ENSMUSG00000085576	Dpy19l2	dpy-19-like 2 (C. elegans)	-4.355	0.02787	Monocyte
ENSMUSG00000027859	Ngf	nerve growth factor	-4.355	0.02787	Monocyte
ENSMUSG00000025504	Eps8l2	EPS8-like 2	-4.355	0.02787	Monocyte
ENSMUSG00000084874	NA	processed_pseudogene: Gm12906	-4.355	0.02787	Monocyte
ENSMUSG00000023829	Slc22a1	solute carrier family 22 (organic cation transporter), member 1	-4.355	0.02787	Monocyte
ENSMUSG00000047307	Pcdhb13	protocadherin beta 13	-4.355	0.02787	Monocyte
ENSMUSG00000051160	Olfr853	olfactory receptor 853	-4.355	0.02787	Monocyte
ENSMUSG00000104934	NA	IG_V_pseudogene: Igkv11-118	-4.355	0.02787	Monocyte
ENSMUSG00000056600	Olfr90	olfactory receptor 90	-4.355	0.02787	Monocyte
ENSMUSG00000041423	Paqr6	progestin and adipoQ receptor family member VI	-4.355	0.02787	Monocyte
ENSMUSG00000000216	Scnn1g	sodium channel, nonvoltage-gated 1 gamma	-4.355	0.02787	Monocyte
ENSMUSG00000027219	Slc28a2	solute carrier family 28 (sodium-coupled nucleoside transporter), member 2	-4.355	0.02787	Monocyte
ENSMUSG00000078179	Rnf148	ring finger protein 148	-4.355	0.02787	Monocyte
ENSMUSG00000040364	Sec1	secretory blood group 1	-4.355	0.02787	Monocyte
ENSMUSG00000032473	Cldn18	claudin 18	-4.355	0.02787	Monocyte
ENSMUSG00000027831	Veph1	ventricular zone expressed PH domain-containing 1	-4.355	0.02787	Monocyte
ENSMUSG00000096789	NA	processed_pseudogene: Gm10257	-4.355	0.02787	Monocyte
ENSMUSG00000027377	Mall	mal, T cell differentiation protein-like	-4.355	0.02787	Monocyte
ENSMUSG00000074006	Omp	olfactory marker protein	-4.355	0.02787	Monocyte
ENSMUSG00000025478	Dpysl4	dihydropyrimidinase-like 4	-4.355	0.02787	Monocyte
ENSMUSG00000060969	Irx1	Iroquois related homeobox 1 (Drosophila)	-4.355	0.02787	Monocyte
ENSMUSG00000033149	Phldb2	pleckstrin homology like domain, family B, member 2	-4.355	0.02787	Monocyte
ENSMUSG00000020159	Gabrp	gamma-aminobutyric acid (GABA) A receptor, pi	-4.355	0.02787	Monocyte
ENSMUSG00000082480	NA	processed_pseudogene: Gm11687	-4.355	0.02787	Monocyte
ENSMUSG00000069044	Usp9y	ubiquitin specific peptidase 9, Y chromosome	-4.355	0.02787	Monocyte
ENSMUSG00000054659	Pm20d2	peptidase M20 domain containing 2	-4.355	0.02787	Monocyte
ENSMUSG00000040247	Tbc1d10c	TBC1 domain family, member 10c	-4.355	0.02787	Monocyte
ENSMUSG00000078532	Nkain1	Na+/K+ transporting ATPase interacting 1	-4.355	0.02787	Monocyte
ENSMUSG00000078591	Hs3st4	heparan sulfate (glucosamine) 3-O-sulfotransferase 4	-4.355	0.02787	Monocyte
ENSMUSG00000043614	Vps37d	vacuolar protein sorting 37D	-4.355	0.02787	Monocyte
ENSMUSG00000026414	Tnnt2	troponin T2, cardiac	-4.355	0.02787	Monocyte
ENSMUSG00000024172	St6gal2	beta galactoside alpha 2,6 sialyltransferase 2	-4.355	0.02787	Monocyte
ENSMUSG00000004885	Crabp2	cellular retinoic acid binding protein II	-4.355	0.02787	Monocyte
ENSMUSG00000052372	Il1rapl1	interleukin 1 receptor accessory protein-like 1	-4.355	0.02787	Monocyte
ENSMUSG00000000889	Dbh	dopamine beta hydroxylase	-4.355	0.02787	Monocyte
ENSMUSG00000031298	Adgrg2	adhesion G protein-coupled receptor G2	-4.355	0.02787	Monocyte
ENSMUSG00000041644	Slc5a12	solute carrier family 5 (sodium/glucose cotransporter), member 12	-4.355	0.02787	Monocyte
ENSMUSG00000031099	Smarca1	SWI/SNF related, matrix associated, actin dependent regulator of chromatin, subfamily a, member 1	-4.355	0.02787	Monocyte
ENSMUSG00000090550	Prlh	prolactin releasing hormone	-4.355	0.02787	Monocyte
ENSMUSG00000017344	Vtn	vitronectin	-4.355	0.02787	Monocyte
ENSMUSG00000053773	Rdh8	retinol dehydrogenase 8	-4.355	0.02787	Monocyte
ENSMUSG00000040594	Ranbp17	RAN binding protein 17	-4.355	0.02787	Monocyte
ENSMUSG00000028222	Calb1	calbindin 1	-4.355	0.02787	Monocyte
ENSMUSG00000070330	Tmem235	transmembrane protein 235	-4.355	0.02787	Monocyte
ENSMUSG00000044362	Ccdc89	coiled-coil domain containing 89	-4.355	0.02787	Monocyte
ENSMUSG00000027301	Oxt	oxytocin	-4.355	0.02787	Monocyte
ENSMUSG00000029754	Dlx6	distal-less homeobox 6	-4.355	0.02787	Monocyte
ENSMUSG00000103800	Pcdha8	protocadherin alpha 8	-4.355	0.02787	Monocyte
ENSMUSG00000027520	Zdbf2	zinc finger, DBF-type containing 2	-4.355	0.02787	Monocyte
ENSMUSG00000050824	Sstr5	somatostatin receptor 5	-4.355	0.02787	Monocyte
ENSMUSG00000042448	Hoxd1	homeobox D1	-4.355	0.02787	Monocyte
ENSMUSG00000073375	Lrrc30	leucine rich repeat containing 30	-4.355	0.02787	Monocyte
ENSMUSG00000033872	NA	unprocessed_pseudogene: Best4-ps	-4.355	0.02787	Monocyte
ENSMUSG00000035946	Gsx2	GS homeobox 2	-4.355	0.02787	Monocyte
ENSMUSG00000022878	Adipoq	adiponectin, C1Q and collagen domain containing	-4.355	0.02787	Monocyte
ENSMUSG00000095407	Tmem200c	transmembrane protein 200C	-4.355	0.02787	Monocyte
ENSMUSG00000046743	Fat4	FAT atypical cadherin 4	-4.355	0.02787	Monocyte
ENSMUSG00000019891	Dcbld1	discoidin, CUB and LCCL domain containing 1	-4.355	0.02787	Monocyte
ENSMUSG00000049107	Ntf3	neurotrophin 3	-4.355	0.02787	Monocyte
ENSMUSG00000045180	Shroom2	shroom family member 2	-4.355	0.02787	Monocyte
ENSMUSG00000060254	Olfr980	olfactory receptor 980	-4.355	0.02787	Monocyte
ENSMUSG00000020592	Sdc1	syndecan 1	-4.355	0.02787	Monocyte
ENSMUSG00000050445	Cyp8b1	cytochrome P450, family 8, subfamily b, polypeptide 1	-4.355	0.02787	Monocyte
ENSMUSG00000029618	Ocm	oncomodulin	-4.355	0.02787	Monocyte
ENSMUSG00000031326	Cdx4	caudal type homeobox 4	-4.355	0.02787	Monocyte
ENSMUSG00000095210	NA	IG_V_gene: Ighv5-9-1	-4.355	0.02787	Monocyte
ENSMUSG00000023433	Cela3b	chymotrypsin-like elastase family, member 3B	-4.355	0.02787	Monocyte
ENSMUSG00000093980	Olfr493	olfactory receptor 493	-4.355	0.02787	Monocyte
ENSMUSG00000067614	Krt86	keratin 86	-4.355	0.02787	Monocyte
ENSMUSG00000056158	Car10	carbonic anhydrase 10	-4.355	0.02787	Monocyte
ENSMUSG00000034913	Spert	spermatid associated	-4.355	0.02787	Monocyte
ENSMUSG00000048752	Prss50	protease, serine 50	-4.355	0.02787	Monocyte
ENSMUSG00000020327	Fgf22	fibroblast growth factor 22	-4.355	0.02787	Monocyte
ENSMUSG00000049028	Olfr873	olfactory receptor 873	-4.355	0.02787	Monocyte
ENSMUSG00000069305	Hist1h4n	histone cluster 1, H4n	-4.355	0.02787	Monocyte
ENSMUSG00000024424	Ttc39c	tetratricopeptide repeat domain 39C	-4.355	0.02787	Monocyte
ENSMUSG00000027412	Lpin3	lipin 3	-4.355	0.02787	Monocyte
ENSMUSG00000105317	NA	unprocessed_pseudogene: Gbp2-ps	-4.355	0.02787	Monocyte
ENSMUSG00000109830	NA	processed_pseudogene: Gm7965	-4.355	0.02787	Monocyte
ENSMUSG00000063594	Gng8	guanine nucleotide binding protein (G protein), gamma 8	-4.355	0.02787	Monocyte
ENSMUSG00000006342	Susd2	sushi domain containing 2	-4.355	0.02787	Monocyte
ENSMUSG00000047511	Olfr1396	olfactory receptor 1396	-4.355	0.02787	Monocyte
ENSMUSG00000032744	Heyl	hairy/enhancer-of-split related with YRPW motif-like	-4.355	0.02787	Monocyte
ENSMUSG00000107203	NA	processed_pseudogene: Gm7542	-4.355	0.02787	Monocyte
ENSMUSG00000060240	Cend1	cell cycle exit and neuronal differentiation 1	-4.355	0.02787	Monocyte
ENSMUSG00000099253	NA	processed_pseudogene: Gm7863	-4.355	0.02787	Monocyte
ENSMUSG00000021070	Bdkrb2	bradykinin receptor, beta 2	-4.355	0.02787	Monocyte
ENSMUSG00000031517	Gpm6a	glycoprotein m6a	-4.355	0.02787	Monocyte
ENSMUSG00000024406	Pou5f1	POU domain, class 5, transcription factor 1	-4.355	0.02787	Monocyte
ENSMUSG00000044452	Zfp507	zinc finger protein 507	-4.355	0.02787	Monocyte
ENSMUSG00000050730	Arhgap42	Rho GTPase activating protein 42	-4.355	0.02787	Monocyte
ENSMUSG00000022243	Slc45a2	solute carrier family 45, member 2	-4.355	0.02787	Monocyte
ENSMUSG00000029636	Wasf3	WAS protein family, member 3	-4.355	0.02787	Monocyte
ENSMUSG00000093552	NA	processed_pseudogene: Gm5777	-4.355	0.02787	Monocyte
ENSMUSG00000042757	Tmem108	transmembrane protein 108	-4.355	0.02787	Monocyte
ENSMUSG00000025221	Kcnip2	Kv channel-interacting protein 2	-4.355	0.02787	Monocyte
ENSMUSG00000030544	Mesp1	mesoderm posterior 1	-4.355	0.02787	Monocyte
ENSMUSG00000039095	En2	engrailed 2	-4.355	0.02787	Monocyte
ENSMUSG00000034145	Tmem63c	transmembrane protein 63c	-4.355	0.02787	Monocyte
ENSMUSG00000061298	Agbl4	ATP/GTP binding protein-like 4	-4.355	0.02787	Monocyte
ENSMUSG00000051618	Ubqln3	ubiquilin 3	-4.355	0.02787	Monocyte
ENSMUSG00000029503	P2rx2	purinergic receptor P2X, ligand-gated ion channel, 2	-4.355	0.02787	Monocyte
ENSMUSG00000092746	NA	misc_RNA: Rn7s6	-4.355	0.02787	Monocyte
ENSMUSG00000099663	NA	processed_pseudogene: Gm29201	-4.355	0.02787	Monocyte
ENSMUSG00000023949	Tcte1	t-complex-associated testis expressed 1	-4.355	0.02787	Monocyte
ENSMUSG00000031204	Asb12	ankyrin repeat and SOCS box-containing 12	-4.355	0.02787	Monocyte
ENSMUSG00000041062	Mslnl	mesothelin-like	-4.355	0.02787	Monocyte
ENSMUSG00000083151	NA	processed_pseudogene: Gm4913	-4.355	0.02787	Monocyte
ENSMUSG00000027188	Pamr1	peptidase domain containing associated with muscle regeneration 1	-4.355	0.02787	Monocyte
ENSMUSG00000033427	Upb1	ureidopropionase, beta	-4.355	0.02787	Monocyte
ENSMUSG00000003657	Calb2	calbindin 2	-4.355	0.02787	Monocyte
ENSMUSG00000030500	Slc17a6	solute carrier family 17 (sodium-dependent inorganic phosphate cotransporter), member 6	-4.355	0.02787	Monocyte
ENSMUSG00000018862	Otop3	otopetrin 3	-4.355	0.02787	Monocyte
ENSMUSG00000040471	Ggt6	gamma-glutamyltransferase 6	-4.355	0.02787	Monocyte
ENSMUSG00000046082	Tmem174	transmembrane protein 174	-4.355	0.02787	Monocyte
ENSMUSG00000030109	Slc6a12	solute carrier family 6 (neurotransmitter transporter, betaine/GABA), member 12	-4.355	0.02787	Monocyte
ENSMUSG00000080704	NA	processed_pseudogene: Gm6031	-4.355	0.02787	Monocyte
[truncated: 22,985 more rows]
