# Supplementary material for: Monocyte-secreted Wnt reduces the efficiency of central nervous system remyelination
Source: PLoS Biol. 2025 Apr 15;23(4):e3003073. doi: 10.1371/journal.pbio.3003073 (PMC12052099; doi:10.1371/journal.pbio.3003073)
Supplement: S1 Data — (XLSX) [file pbio.3003073.s006.xlsx]

## Sheet: Fig1C
RFP+ cells
10 dpl	21 dpl
71	22
75.4	10
82.5	11

## Sheet: Fig1F
Cells/pooled lesion
CD45lo	CD45hi
11523	174
5530	172
9065	149

## Sheet: Fig1H
CD11b+ CD45hi/ CD11b+ (%)
Sham PBS	WT LPC	Ccr2-/- LPC
2.39	4.04	2.45
2.43	6.64	1.47
1.85	3.7	2.3

## Sheet: Fig1I
CD11b+ CD45hi Ly6C+ F4/80- cells/pooled lesion
Sham PBS	WT LPC	Ccr2-/- LPC
34	43	17
37	56	15
26	36	11

## Sheet: Fig1K
Olig2+ CC1+/Olig2+ (%) 10 dpl
WT	Ccr2-/-
40	21.6667
38.6667	15.2542
60.5263	24.6753
65.5556

## Sheet: Fig1M
MAG intensity/mm2 10 dpl
WT	Ccr2-/-
1135.16	96.7359
375.882	41.3959
480.068	322.454
735.026	151.02
	203.722

## Sheet: Fig1N
Myelinated axons/mm2 at 10 dpl
WT	Ccr2-/-
849838	1040151
1068750	909091
991477	1155540
1388636
1078734
1127131

## Sheet: Fig1O
MAG intensity/mm2 21 dpl
WT	Ccr2-/-
611.307	141.302
2053.03	68.4176
362.807	597.829
1114.71	197.205
	110.989

## Sheet: Fig1P
Olig2+ CC1+/Olig2+ (%) 21 dpl
WT	Ccr2-/-
44.6429	76.9737
65.9341	59.2357
60.5769	49.4949
60.177	55.5556
67.9389	27.2727
66.0714
71.5789

## Sheet: Fig1Q
Myelinated axons/mm2 21 dpl
WT	Ccr2-/-
1.64938e+06	2.05432e+06
1.71852e+06	2.2321e+06
1.89136e+06	2.15309e+06
1.55556e+06

[truncated: 30 more sheets: Fig1R, Fig2A, Fig2C, Fig2D, Fig2F, Fig2G, Fig2I, Fig2J, Fig3A, Fig3B, Fig3C, Fig4C, Fig4E, Fig4I, Fig4J, SFig1E, SFig1G, SFig1H, SFig2C, SFig2D …]
